# Supplementary material for: A high‐throughput method to identify trans‐activation domains within transcription factor sequences
Source: EMBO J. 2018 Jul 13;37(16):e98896. doi: 10.15252/embj.201798896 (PMC6092621; doi:10.15252/embj.201798896)
Supplement: Supplementary file 3 — Table EV1 [file EMBJ-37-e98896-s003.zip]

Archive with 6 entries (4 files):
- Table_EV1/
- Table_EV1/Table_EV1.txt
- Table_EV1/Table_EV1_Legend.docx
- Table_EV1/__MACOSX/
- Table_EV1/__MACOSX/._Table_EV1.txt
- Table_EV1/__MACOSX/._Table_EV1_Legend.docx
