# Supplementary material for: A high‐throughput method to identify trans‐activation domains within transcription factor sequences
Source: EMBO J. 2018 Jul 13;37(16):e98896. doi: 10.15252/embj.201798896 (PMC6092621; doi:10.15252/embj.201798896)
Supplement: Supplementary file 4 — Table EV2 [file EMBJ-37-e98896-s004.xlsx]

## Sheet: Table EV2 Legend
Table EV2: Short-fragment library native (+1) reading-frame tADs List of 53 called tADs: relative position within TF CDS, length [aa], amino acid sequence of tAD, tAD-seq enrichment (GFP+/GFP-), hypergeometric P-value, FDR, and protein sequence analysis. We also provide tADs called with a more lenient cutoff (66 tADs total), see Methods.

## Sheet: FC>=1.5, P<=1E-7
TF_name	start tAD [relative to TF CDS]	end tAD [relative to TF CDS]	tAD length [aa]	tAD sequence [aa]	enrichment (log2)	P-value	FDR	Pfam	seg	cast (score >=40)	fLPS - SINGLE	fLPS - MULTIPLE	fLPS - WHOLE	EMBOSS pepstats charge
HLH3B_FBtr0070506	303	918	205	LNGNQADANRSLSSSPRSHSRNGLLTAPASSGSSVGGSGGGGGNGSGGNASSGGGSGVGATGGVRKVFTNTRERWRQQNVSGAFAELRKLVPTHPPDKKLSKNEILRSAIKYIKLLTGILEWQQRQAPSHPIRAQMEPNNNDNRMANGHAADGENLENPDVPPVRHIKCERTDGQMHRNGIGHGHANGNAGNDLLMIAPGAVVKS	7.01428	0	0	[HLH,66-116,9.7e-20,2-54]	9-20,29-62,178-191	[29-63, G-rich, score: 100][2-56, S-rich, score: 44]	[36-63, AA={G}, ct=17, 9.329e-14][11-56, AA={S}, ct=15, 3.721e-07][139-158, AA={N}, ct=7, 1.208e-05][166-185, AA={H}, ct=4, 7.691e-04]	[11-63, AA={GS}, ct=34, 4.416e-17]	[1-205, AA={G}, ct=31, 9.863e-06][1-205, AA={N}, ct=20, 3.826e-04]	13
MTF-1_FBtr0113324	495	1032	179	YAAEEEIPSPWIDAGVLVSKPIIPMAPLTDACVALPTEMPSFVNLKPTFGNAVSGNMGDPQPETMDVDPTVETSLPTPTLELNQPNIEELLKQDSFENEEDMETESLLNDILMTIDNNSALLQATLQQASQVPSDASGLVELDIRDNKPTLKQITADAGICNCTNCKCDQTKSCHGGDC	3.86131	0	0		119-128		[161-179, AA={C}, ct=6, 3.691e-07][8-85, AA={P}, ct=14, 1.125e-05][88-105, AA={E}, ct=7, 7.448e-05]			-21.5
sage_FBtr0081982	174	402	76	CPAVSLNYTLTADGAGLLAYAPTHPHSYSPSVMGGYEKEAHNMGLLPPTYSVIPQPVSMWHAGQVATGSPVGLECN	2.94724	2.3707e-223	9.13407e-221				[22-56, AA={P}, ct=7, 8.537e-04]			-1
CG14451_FBtr0078538	582	792	70	SDRLIFRKSSQETHGKSRYLQAEDWRFLFEMEQLVRGIDDGLVRDPLLLTELASLVPVLQQIQDSDLEIK	3.57737	3.27335e-164	1.03712e-161							-3.5
bin_FBtr0076900	1632	1884	84	YAPTASLVAAGYSYATSAGSLDNGLRSISLQQLPGLSSIQHAQAQAQAQAHHHHHQHHASHPSHSHQGHGSMHQNHGTSSTTPP	2.48625	3.88957e-136	1.15059e-133		8-19,36-76	[51-76, H-rich, score: 91]	[51-76, AA={H}, ct=13, 1.961e-15][31-49, AA={Q}, ct=7, 8.454e-06][6-80, AA={S}, ct=14, 5.995e-04]	[13-80, AA={QS}, ct=23, 8.681e-07]	[1-84, AA={H}, ct=14, 3.715e-09]	7
pdm2_FBtr0080392	1719	1911	64	SLQALAQFQALQQMKQQQREDPLPSYSTPLAKSPLRSPSLSPVPRHSKSQQRTPPNSMTANSLG	2.26554	4.98649e-136	1.47159e-133		1-17,28-46		[3-18, AA={Q}, ct=8, 1.116e-07][22-55, AA={P}, ct=9, 1.677e-05][25-62, AA={S}, ct=10, 2.208e-04]	[22-57, AA={PS}, ct=18, 2.070e-08]	[1-64, AA={Q}, ct=10, 3.214e-04]	5.5
Hnf4_FBtr0079747	1635	2055	140	ASTAAAAAAAVSSSSSAPASVAPASISPPLNSPKSQHQHQQHATHQQQQESSYLDMPVKHYNGSRSGPLPTQHSPQRMHPYQRAVASPVEVSSGGGGLGLRNPADITLNEYNRSEGSSAEELLRRTPLKIRAPEMLTAPA	2.18868	7.6983e-133	2.19911e-130		0-28,35-48,91-99	[1-27, A-rich, score: 54][34-83, Q-rich, score: 41]	[1-24, AA={A}, ct=12, 5.474e-08][35-49, AA={Q}, ct=8, 5.833e-08][12-35, AA={S}, ct=10, 2.612e-06][37-79, AA={H}, ct=7, 3.410e-05][18-88, AA={P}, ct=11, 3.349e-04]	[1-27, AA={AS}, ct=21, 5.951e-13][28-82, AA={QHP}, ct=26, 2.079e-11]	[1-140, AA={S}, ct=22, 2.798e-04]	5.5
Bteb2_FBtr0070735	192	471	93	TLDSNNNTNTNGNIQVGLPHVEDPSLFIDFNDLTVCPPDLSDWEQRLLDNYVEIPDLVDFLPERTPLCTDNCADFLEESNSNLRLSGPPHSEI	1.81355	3.97386e-123	1.00217e-120		4-12		[1-15, AA={N}, ct=6, 2.158e-05][23-74, AA={D}, ct=10, 4.041e-04]			-14
sage_FBtr0081982	534	804	90	DYRRTACDRERTRMRDMNRAFDLLRSKLPISKPNGKKYSKIESLRIAINYINHLQAMLRESSVGQNGNGCCAWSGGSSSPYDNGNDHWGA	2.31207	1.23917e-78	2.01158e-76	[HLH,3-55,1.3e-19,2-55]			[3-25, AA={R}, ct=8, 6.507e-06]			7
rgr_FBtr0088692	507	675	56	LDPFAVLHEVVTMTPPTPIAPPPGPPTPNPTPTATPAPLPRYETRRVAMQRKLRQS	2.20176	5.85499e-70	9.07953e-68		11-39	[15-40, P-rich, score: 80]	[15-40, AA={P}, ct=14, 1.277e-12][12-35, AA={T}, ct=7, 4.105e-04][40-54, AA={R}, ct=5, 4.635e-04]	[12-40, AA={PT}, ct=21, 9.856e-15]	[1-56, AA={P}, ct=15, 2.507e-08]	3.5
E2f_FBtr0084119	1503	1695	64	AKQSQPEYNNICDIAMGQHHNLNQQQQQQQQQLLQQPEEDDVDVELNQLVPTLTNPVVRTHQFQ	1.94336	2.45701e-56	3.54178e-54		17-35	[18-48, Q-rich, score: 58]	[22-36, AA={Q}, ct=11, 1.147e-12]		[1-64, AA={Q}, ct=17, 1.139e-09]	-4.5
ey_FBtr0089235	1539	1827	96	ALPPPPMASSSAADSSFSAASSASANVTPHHTIAQESCPSPCSSASHFGVAHSSGFSSDPISPAVSSYAHMSYNYASSANTMTPSSASGTSAHVAP	1.79703	1.16922e-52	1.63814e-50		7-24	[8-92, S-rich, score: 99]	[9-91, AA={S}, ct=28, 1.750e-12][8-25, AA={A}, ct=7, 2.360e-04]	[8-95, AA={SA}, ct=45, 2.250e-15]	[1-96, AA={S}, ct=28, 8.505e-11][1-96, AA={A}, ct=18, 2.936e-04]	0
CG10321_FBtr0071660	2148	2334	62	CGVANCRKNFSSAVNLKWHVERKHPEVVDPLFKCGECGSLYDNVDSLQLHVESTDHSAEVQI	1.56284	1.48203e-52	2.07408e-50	[zf-C2H2,32-52,4.9e-05,1-21][zf-C2H2,1-24,6.5e-07,3-23]						-1
Clk_FBtr0076785	1911	2718	269	PVLSPLPVQSQTDMLPDTVVMTPTQSQLQDQLQRKHDELQKLILQQQNELRIVSEQLLLSRYTYLQPMMSMGFAPGNMTAAAVGNLGASGQRGLNFTGSNAVQPQFNQYGFALNSEQMLNQQDQQMMMQQQQNLHTQHQHNLQQQHQSHSQLQQHTQQQHQQQQQQQQQQQQQQQQQQQQQQQQQQQQQQQQQLQLQQQNDILLREDIDDIDAFLNLSPLHSLGSQSTINPFNSSSNNNNQSYNGGSNLNNGNQNNNNRSSNPPQNNNE	1.65941	2.99184e-52	4.16834e-50		116-200,200-211,229-267	[25-201, Q-rich, score: 283][230-269, N-rich, score: 107]	[121-199, AA={Q}, ct=57, 1.414e-59][230-268, AA={N}, ct=19, 3.242e-16][25-47, AA={Q}, ct=9, 2.353e-07][135-160, AA={H}, ct=7, 1.012e-06][68-128, AA={M}, ct=8, 4.671e-05][218-247, AA={S}, ct=9, 1.565e-04][198-212, AA={D}, ct=5, 9.005e-04]	[121-199, AA={QH}, ct=64, 2.305e-61][216-268, AA={NS}, ct=31, 2.516e-16]	[1-269, AA={Q}, ct=79, 1.213e-42][1-269, AA={N}, ct=31, 5.509e-07]	-3.5
Hr39_FBtr0081481	1941	2223	94	DQICLLINSWCELLLFSCCFRSIDTPGEIKMSQGRKITLSQAKSNGLQTCIERMLNLTDHLRRLRVDRYEYVAMKVIVLLQSDTTELQEAVKVR	1.9314	5.51416e-52	7.62298e-50	[Hormone_recep,1-89,3e-14,44-154]			[4-19, AA={C}, ct=4, 9.828e-05][53-68, AA={R}, ct=5, 6.419e-04]			2.5
pzg_FBtr0078336	2340	2658	106	LDEAMQAQVEGGQIKFIVNENGHLLQLDNHILTDAEGNQIIVQDPEQIQQLLQSVGVLQSGEGLEGETLQMMTDGSGQMVLVHGDNNEQQLIDASLLNSEGQLIIQ	1.19171	3.72389e-40	4.02832e-38		48-60		[6-106, AA={Q}, ct=17, 1.283e-06]		[1-106, AA={Q}, ct=17, 2.507e-06]	-14.5
Hr78_FBtr0078391	1242	1512	90	VFEQLEAHTQVKLLRGVWPALMAIALAQCQGQLSVPTIIGQFIQSTRQLADIDKIEPLKISKMANLTRTLHDFVQELQSLDVTDMEFGLL	1.39823	1.84067e-31	1.69703e-29	[Hormone_recep,2-90,2.8e-23,37-137]			[28-48, AA={Q}, ct=6, 1.841e-04][38-60, AA={I}, ct=6, 6.136e-04]	[24-60, AA={QI}, ct=13, 1.273e-05]		-2
Fer3_FBtr0082435	363	585	74	LSRIETLRLAITYIGFMAELLSGTPSNSHKSRSDVYGSMNGHHQAPPPAIHPHHLHPAAAYQRDFASPYNHSLS	2.04418	5.90011e-31	5.36051e-29		41-59		[42-56, AA={H}, ct=6, 4.406e-07][43-57, AA={P}, ct=5, 4.135e-04][22-38, AA={S}, ct=6, 7.634e-04]	[42-57, AA={HP}, ct=11, 4.773e-10]	[1-74, AA={H}, ct=8, 1.797e-04]	5
CG13287_FBtr0077027	816	1332	172	AQQRLKQQLLYTRPPGPGNPNGGGPTMQANSPPGPPSEFLHAYPGFAPPPHPFAVSQPLQNPAAAAILSTLIPPTLASTFTLTAQNVCAKCNISFRMTSDLVYHMRSHHKSEVACDPNRRKREEKLRCPVCQETFRERHHLTRHMTAHQDKASDHQPQLEDSSSSAGDNEII	1.90622	7.52136e-31	6.81459e-29	[zf-C2H2,87-108,8.8e-08,2-23][zf-C2H2,127-148,1.2e-07,2-23]	13-24	[14-52, P-rich, score: 50]	[14-74, AA={P}, ct=18, 1.874e-10][104-155, AA={H}, ct=8, 1.455e-05][119-143, AA={R}, ct=7, 1.149e-04][88-131, AA={C}, ct=5, 6.071e-04][16-34, AA={G}, ct=6, 9.446e-04]	[88-148, AA={HRC}, ct=21, 1.324e-08]	[1-172, AA={P}, ct=21, 4.018e-05]	8
dar1_FBtr0113134	651	1449	266	YADPLDDPYQRPVLWDDITTSIQNIDPENALMLSSSGSSNNNGSSNSSSNTGESATSQLPQVKMEAIDESLLETFSTPLLSPLEIKTEKQQRQQQHQHQQQQQQQQQQQQQHQQQHQQQYQQQHYQQHYQQQHLYQHHPSLALPGLPPAVDVVELQLQQQHQQQQHLQHNNSSSSSPKLATPGDNSGNTSSYQQQYASQLVSGSGGGYLNGSSSNSYGYSWHSSQSFHTKYQIHPPSAAASATASATATPTAQLGAQQQQQQQQQQ	1.36201	1.12795e-29	9.9792e-28		33-49,89-137,154-175,201-225,234-251,256-265	[86-266, Q-rich, score: 211][170-252, S-rich, score: 70][34-58, S-rich, score: 56][95-138, H-rich, score: 48]	[90-168, AA={Q}, ct=43, 1.894e-37][172-226, AA={S}, ct=19, 3.792e-09][34-49, AA={S}, ct=10, 1.940e-08][96-169, AA={H}, ct=12, 6.453e-08][238-256, AA={A}, ct=9, 4.569e-06][24-50, AA={N}, ct=7, 1.017e-04][203-218, AA={G}, ct=6, 3.425e-04]	[90-169, AA={QH}, ct=55, 3.774e-46][172-226, AA={SG}, ct=27, 3.818e-10][34-50, AA={SN}, ct=15, 8.893e-13]	[1-266, AA={Q}, ct=64, 2.247e-29][1-266, AA={S}, ct=39, 1.177e-05][1-266, AA={H}, ct=15, 5.711e-04]	-2.5
CG30020_FBtr0088235	3309	3681	124	KHEMELHSNTERSRWGYQHKCAICNTSYRTLTLLKFHMKRHSNRKSQCKLCPKSFVTIAELERHTKAKHSKDKTLRCFMDGCRKTFAFKHHLIRHQKASHLSTRYICPVCNKEEKSNVHLKNHM	1.29775	1.66759e-29	1.47326e-27	[zf-C2H2,47-69,8.1e-08,2-23][zf-C2H2_4,105-124,2.4e-06,1-20][zf-C2H2_4,19-41,4.7e-07,1-23][zf-C2H2,76-100,4.9e-06,2-23]			[2-123, AA={H}, ct=13, 2.496e-06][21-110, AA={C}, ct=8, 8.872e-05][35-121, AA={K}, ct=15, 1.953e-04]	[1-123, AA={HCK}, ct=38, 9.470e-11]	[1-124, AA={H}, ct=13, 2.986e-06][1-124, AA={C}, ct=8, 7.276e-04]	24.5
dar1_FBtr0113134	75	468	131	DYRHELMGRLHKIEPADVELEVLAAAAAAANNNNNTSSNNNHSSNSSSNNSNGSQTPNGNNNSSLATGGHQHHQFHHHLHHHHSHQHHHQHHHLHQHHSHSLQSGESGASEAWPHLPAPSYASDVPHAQQQ	1.02262	1.06207e-27	9.02535e-26		23-63,69-103	[70-100, H-rich, score: 159][31-64, N-rich, score: 106]	[70-100, AA={H}, ct=21, 4.558e-28][31-62, AA={N}, ct=16, 4.212e-14][37-54, AA={S}, ct=9, 1.305e-06][16-30, AA={A}, ct=8, 5.187e-06]	[31-64, AA={NS}, ct=27, 1.042e-19]	[1-131, AA={H}, ct=26, 1.211e-17][1-131, AA={N}, ct=16, 1.238e-04]	7
peb_FBtr0100265	1167	1311	48	ESYESDASCSTDVSSGHSHSRSSSSLNNNNNNSHKANNNLKDLEELEV	1.00269	7.74721e-26	6.19152e-24		7-38	[14-39, N-rich, score: 61][1-25, S-rich, score: 42]	[25-39, AA={N}, ct=9, 1.972e-09][2-25, AA={S}, ct=12, 2.174e-08]	[2-39, AA={NS}, ct=22, 7.056e-12]	[1-48, AA={S}, ct=13, 2.000e-05][1-48, AA={N}, ct=9, 1.544e-04]	-3.5
CG9776_FBtr0078955	1527	1767	80	TPWHVGIDHDPFPTFENAPARRVPVRGMQFLVPANAWFCKLCSVWIGDLHCASAHLKSRLHSNKYQQFLNQNPNYEIEWQ	1.25746	8.06565e-26	6.44189e-24							3.5
Hr38_FBtr0081397	738	1122	128	QPNSSFSSLSPFDNFSTQTASTTTTTSASAAGHHQHHNHLLHQQHHNQQQQQQQQQQQQQQQQQQQEHLQQQHQQQLVSPQQHLLKSETLLSHEEDQLISNLTDSSVVSHSELFSDLFFPSDSNNSLL	1.12797	1.67845e-23	1.24349e-21		15-30,32-84	[33-97, Q-rich, score: 144][33-47, H-rich, score: 57][3-32, S-rich, score: 40]	[43-82, AA={Q}, ct=29, 4.080e-31][32-46, AA={H}, ct=8, 2.813e-10][12-26, AA={T}, ct=7, 1.358e-05][4-29, AA={S}, ct=9, 4.610e-05][87-126, AA={S}, ct=11, 7.224e-05]	[32-83, AA={QH}, ct=41, 6.551e-39][4-29, AA={TS}, ct=16, 1.377e-08]	[1-128, AA={Q}, ct=33, 6.473e-17][1-128, AA={H}, ct=13, 4.215e-06][1-128, AA={S}, ct=21, 2.128e-04]	-2.5
wor_FBtr0080740	606	1119	171	AEPEDLSVTQRRVLSENMNLQNVARALLSMQHMAPQHAPPPIDMEEDQENQDINQLKIKSSNDLYYQCQQCNKCYATYAGLVKHQQTHAYESTEYKIIRSQPGGSGAIVDQTEFCTDQASALIQAANVASAQSMQKPVGVPRYHCQDCGKSYSTYSGLSKHQQFHCPSAEG	1.49858	6.87598e-23	4.97309e-21	[zf-C2H2,66-88,3.7e-08,1-23][zf-C2H2,143-165,2.9e-08,1-23][zf-C2H2_4,31-37,2,18-24]			[10-163, AA={Q}, ct=21, 2.625e-06][117-131, AA={A}, ct=6, 5.574e-04][65-95, AA={Y}, ct=6, 8.089e-04][68-166, AA={C}, ct=7, 9.056e-04]	[31-166, AA={QYC}, ct=35, 4.328e-08]	[1-171, AA={Q}, ct=21, 1.292e-05]	-1.5
Cf2_FBtr0304887	0	267	89	MIKSTTNPQEQRLPRPEDQSPAPPPPPPSSATTSTAAPATPTHQVATVIANMDTLKTAFLPNLSMDPNVHVSPHYCPMCHQQFERPQHV	1.1333	3.54435e-22	2.5111e-20		19-41	[14-41, P-rich, score: 59]	[14-28, AA={P}, ct=9, 3.969e-09][32-57, AA={T}, ct=8, 1.078e-04][70-88, AA={H}, ct=4, 6.290e-04]		[1-89, AA={P}, ct=17, 5.792e-07]	1.5
HLH54F_FBtr0089547	27	288	87	PTEFFDDDFDEDASSQSSQPPVQRNAANARERMRMRVLSSAYGRLKTKLPNIPPDTKLSKLDTLRLATLYIKQLITAVETGSHSQNH	1.196	2.84318e-21	1.96091e-19	[HLH,23-74,3e-20,1-54]	2-11,23-35		[24-44, AA={R}, ct=6, 3.138e-04][1-15, AA={D}, ct=5, 9.005e-04]			2
CG30431_FBtr0085991	570	894	108	SSEEPAPDAAEKPKMRRARPRQDNVKPKERKASGAVHPRSLHPCPECEKKFTRNFQLKLHMTAVHGMGEMRYQCEECRKNFASRHSLRYHVKSVHSTERPFGCQHCDR	1.06218	2.94648e-20	1.95962e-18	[zf-C2H2,42-65,1.3e-08,1-23][zf-C2H2_4,72-95,1.4e-08,1-24]			[37-105, AA={H}, ct=8, 1.112e-04][5-45, AA={P}, ct=8, 4.460e-04][44-106, AA={C}, ct=6, 4.546e-04][16-30, AA={R}, ct=5, 4.635e-04]	[37-106, AA={HC}, ct=14, 2.713e-07][5-45, AA={PR}, ct=14, 1.107e-05]		14
CG1620_FBtr0300830	879	1167	96	DILPYENEDQLIWEPSQVSEREVEEYLAKIQETRSIVPPDDGSETTAGEEGAATGATIEPPAPITAPATPPRAPLATSGAGDQELVVKDNEQALHL	1.29798	6.38467e-20	4.14901e-18		41-58,51-76		[60-74, AA={P}, ct=7, 2.126e-06][6-50, AA={E}, ct=11, 9.038e-05][47-80, AA={A}, ct=10, 1.622e-04]	[52-76, AA={PA}, ct=15, 2.470e-08]		-14.5
CG17186_FBtr0083858	828	1101	91	EPVEYLEAENELEEIDHREERNFVEELDMDVMEEPDVVEDIQDIDKQNGLEEINLVEIDEVVQIDPGFEMIEYTTAEENVYEEIVYLTTED	1.24827	2.01349e-19	1.27915e-17		0-13	[1-83, E-rich, score: 62]	[1-83, AA={E}, ct=24, 2.813e-10][28-45, AA={D}, ct=6, 2.760e-04]	[1-83, AA={ED}, ct=33, 1.169e-10]	[1-91, AA={E}, ct=25, 3.989e-10]	-31.5
slou_FBtr0084123	546	828	94	QQHPHLLQNPQFLAAAQQHMHHHQHQHHQHPAHPHSHQHPHPHPHPHPHPHPSAVFHLRAPSSSSTAPPSPATSPLSPPTSPAMHSDQQMSPPI	1.24125	3.82905e-19	2.39357e-17		13-53,59-82	[17-51, H-rich, score: 123][31-93, P-rich, score: 66]	[19-51, AA={H}, ct=18, 9.216e-22][31-93, AA={P}, ct=19, 3.896e-11][1-29, AA={Q}, ct=9, 2.211e-06][62-91, AA={S}, ct=10, 2.554e-05]	[1-93, AA={HPQS}, ct=67, 2.127e-29]	[1-94, AA={H}, ct=22, 9.016e-17][1-94, AA={P}, ct=21, 1.649e-09][1-94, AA={Q}, ct=12, 5.497e-04]	11
GATAd_FBtr0079993	1824	2052	76	TVSFTKVPEEPIALLKDLSEAQSSKSKPCRRKQSFPTKTDCIDVVNENVTDTYTTSEATPDDKKDKRNINLFNAIP	1.23973	5.09632e-17	2.78666e-15				[37-59, AA={T}, ct=7, 3.101e-04]			0
sim_FBtr0082710	1824	2064	80	RPFSANSNSCSSSSESERQLSTGNASIVNETSPSQTTYSDLSHNFELSYFSDNSSQQHQHQQQQQHLMEQQHLQYQYATW	1.12868	1.04059e-16	5.59436e-15		3-16,55-76	[4-57, S-rich, score: 62][55-76, Q-rich, score: 57]	[56-76, AA={Q}, ct=12, 8.571e-12][4-55, AA={S}, ct=18, 9.289e-09][58-72, AA={H}, ct=4, 2.419e-04]	[56-76, AA={QH}, ct=16, 1.512e-15]	[1-80, AA={Q}, ct=14, 6.618e-06][1-80, AA={S}, ct=18, 9.522e-06]	-2.5
gem_FBtr0089759	39	333	98	DLQSIFDPQYTHHQQQQQQLLHLSHHPQHHIQQHQNQQLQQQAEQIQQHQQERTLSTKFDLNLFNELDQMEFNNLNRSQYQNNNNNNSISNNQNSNNN	0.898809	1.15104e-16	6.16691e-15		11-50,72-97	[9-98, Q-rich, score: 93][73-98, N-rich, score: 83][9-36, H-rich, score: 40]	[14-51, AA={Q}, ct=20, 8.125e-18][73-98, AA={N}, ct=15, 1.565e-14][12-34, AA={H}, ct=8, 1.797e-08]	[9-51, AA={QH}, ct=30, 3.895e-26]	[1-98, AA={Q}, ct=26, 5.571e-14][1-98, AA={N}, ct=18, 1.594e-07][1-98, AA={H}, ct=9, 2.457e-04]	-0.5
toy_FBtr0089185	1383	1596	71	YPYMFHDPLSLGSPYVSAHHRNTACNPSAAHQQPPQHGVYTNSSPMPSSNTGVISAGVSVPVQISTQNVSD	1.2527	1.30009e-15	6.58934e-14				[43-70, AA={S}, ct=8, 5.081e-04][6-37, AA={H}, ct=5, 5.468e-04]			1.5
CG16778_FBtr0100126	2388	2658	90	EALQHVWNKKMTTSQASRIFGIPYNSLLMYVRGKYGKSLKLEQLRKDCISGPPIEMLQMGIGGGSGGSTKNEKSKERKEKEKDKNSMSSN	0.960153	1.47014e-15	7.42709e-14	[HTH_psq,1-38,1.4e-17,7-44]	59-67,69-83	[70-86, K-rich, score: 40]	[70-84, AA={K}, ct=7, 1.330e-05][51-67, AA={G}, ct=7, 5.515e-05]			8.5
H_FBtr0083916	2886	3231	115	GAAVAAAAAAAAFGQPAPSPHTHPHLAHPHQHPHPAALTTHHSPAHLATPKLTDSSTDQMSATSSHRTASTSPSSSSASASSSAATSGASSSAMFHTSSLRNEQSSDLPLNLSKH	1.09053	1.31973e-14	6.39795e-13		1-11,15-49,60-92	[36-107, S-rich, score: 97][21-46, H-rich, score: 49][1-19, A-rich, score: 40]	[55-106, AA={S}, ct=23, 2.176e-13][21-46, AA={H}, ct=10, 9.050e-11][2-17, AA={A}, ct=11, 1.997e-09][16-35, AA={P}, ct=7, 2.016e-05][39-71, AA={T}, ct=8, 6.120e-04]	[16-46, AA={HP}, ct=18, 9.041e-14]	[1-115, AA={S}, ct=26, 1.138e-07][1-115, AA={H}, ct=13, 1.295e-06][1-115, AA={A}, ct=24, 6.015e-06]	6.5
CG3726_FBtr0070858	813	1065	84	RAYLETARHFTEEPPLAAHAASMASPPAACPPKQRQRLRHQQQQQQQLLQSESSDQEQPAAGQDWSNLEPNGSATPKLLSDGDA	0.915898	9.8274e-14	4.49869e-12		13-31,33-57	[33-64, Q-rich, score: 62]	[34-63, AA={Q}, ct=13, 1.061e-10][15-29, AA={A}, ct=7, 6.097e-05][14-32, AA={P}, ct=6, 1.511e-04]	[14-32, AA={AP}, ct=13, 2.237e-08]	[1-84, AA={Q}, ct=13, 5.072e-05]	-1.5
cas_FBtr0078725	777	1011	78	SSEKLLLSGVHPLESTTDSLDSPSMYTPVKQPADSSYGLITPVDSDLTPNTPLQPTQTISLLTPPSSEQSKSLVSLSA	0.951036	4.92127e-13	2.17082e-11		46-57,65-76		[1-77, AA={S}, ct=17, 2.117e-05][23-65, AA={P}, ct=9, 1.172e-04]	[1-77, AA={SP}, ct=27, 8.235e-08]	[1-78, AA={S}, ct=17, 2.511e-05]	-4.5
otp_FBtr0110772	381	702	107	DSMMYQHSVGGVSCGPSGSPSATTPPNMNSCSSVTPPPLSAQPNSSQNELNGEPMPLHQQQQQQTHQHQQQQTHQHHPMAPPTPTQQQQQLPQSMQSPSDGANDTLH	1.02171	1.15217e-12	5.00626e-11		7-20,12-25,53-98	[42-97, Q-rich, score: 88]	[59-96, AA={Q}, ct=19, 1.889e-16][16-98, AA={P}, ct=16, 1.074e-06][58-77, AA={H}, ct=6, 3.056e-06][2-46, AA={S}, ct=12, 4.803e-05]	[36-93, AA={QPH}, ct=37, 1.719e-21]	[1-107, AA={Q}, ct=22, 9.055e-10][1-107, AA={P}, ct=16, 2.860e-05]	-1
srp_FBtr0100595	2157	2238	27	LGQHEQHVTNYAMHKFGVDRETVVKME	1.37245	1.98461e-12	8.52829e-11							0.5
rn_FBtr0300518	891	1158	89	NPTQGLVHWMSAVMAEHMTGQTHHDPGAVGMHYMWNGNVDHAKDISDYNLWPPTPRSHQHASEHHPMSLKQEYEAKMNDHHHNNLQKGH	1.43171	6.02961e-12	2.52161e-10			[58-89, H-rich, score: 45]	[8-89, AA={H}, ct=14, 2.689e-09][10-34, AA={M}, ct=5, 1.683e-04]	[8-89, AA={HM}, ct=21, 3.247e-11]	[1-89, AA={H}, ct=14, 8.000e-09]	3
exex_FBtr0076751	777	1296	173	HAFVTASNAAAAAQAAASAAGGISEQEALQRIRDSREYDSPSPDGMSRSESPTSSHRSSPPISPGCEDQQQPHGALHPQHLSMRMSDFHDEFKKPIPPHSPIRPQDFPLYAGGHPYQLLAQGGSAFHRPLDPSGKPIPIPMGHNFMPSQLQFEFLARAGMLHHRIPELAAYPH	0.935085	8.05453e-12	3.33271e-10		5-19,46-63	[5-63, S-rich, score: 49][2-22, A-rich, score: 41]	[6-20, AA={A}, ct=11, 6.773e-10][41-147, AA={P}, ct=21, 1.845e-08][35-63, AA={S}, ct=11, 2.462e-06][56-173, AA={H}, ct=12, 9.516e-06]	[40-173, AA={PSH}, ct=51, 3.962e-12]	[1-173, AA={P}, ct=23, 4.745e-06][1-173, AA={H}, ct=13, 9.291e-05]	3.5
CG8388_FBtr0087263	1605	1716	37	SDTIIAVSVRKTTETRQDGGLVPAEAIATTSSPRAEC	1.39103	9.86455e-12	4.0561e-10							-1
ac_FBtr0070072	474	603	43	ATPPNNFHTKLEASFEDYRNNSCSSGTEDEDILDYISLWQDDL	0.973146	3.50772e-11	1.37181e-09				[28-42, AA={D}, ct=5, 9.005e-04]			-7.5
CG30020_FBtr0088235	1794	2031	79	SEGNLPVNEAVQQAPANSSSVSVFGDMQDFIDNTDVAAICTIPADGMPVVDGDDIVIDNNNISLDFDAENLFEDFEEEE	0.846148	5.87908e-11	2.25679e-09		48-61,64-78		[26-74, AA={D}, ct=12, 9.699e-06]		[1-79, AA={D}, ct=12, 9.685e-04]	-20
lbe_FBtr0084091	777	930	51	EDGSSERSQRSSSSNGSTECCSPRQAEKLEKLTTQEGSEEAQKKKSEEQPT	0.847799	1.05058e-10	3.92189e-09		2-16,10-21,34-48	[1-49, E-rich, score: 41]	[4-22, AA={S}, ct=9, 2.301e-06][27-48, AA={E}, ct=7, 3.051e-04]		[1-51, AA={S}, ct=11, 6.534e-04]	-3
Kr-h1_FBtr0079195	348	582	78	LQLQDQHQQEQQQFVSYQLAIQQHQKQQQQQQHESITNAAPTAAPSAQRIKTEPVGGFPASAAVVSQVRKPSASKPQF	0.760822	1.07592e-10	4.01281e-09		1-17,21-32	[2-35, Q-rich, score: 81]	[2-32, AA={Q}, ct=18, 3.321e-17][39-63, AA={A}, ct=8, 3.852e-04]		[1-78, AA={Q}, ct=21, 1.020e-11]	3.5
Eip78C_FBtr0306158	723	1062	113	SSAAHSSPDSGCSSASSSGSSRSCGSSSASSSSSAVSSTISSGRSSNNSVVNPAATSSSVAHLNKEQQQQPLPTTQLQQQQQHQQQLQHPQQQQSFGLADSSSSNGSSNNNNG	0.717249	3.06884e-10	1.09051e-08		0-48,66-93,100-112	[1-113, S-rich, score: 139][64-94, Q-rich, score: 82]	[1-59, AA={S}, ct=31, 2.685e-20][67-94, AA={Q}, ct=18, 2.413e-18][98-112, AA={N}, ct=5, 2.875e-04]		[1-113, AA={S}, ct=38, 2.510e-16][1-113, AA={Q}, ct=18, 1.443e-06]	2
exex_FBtr0076751	1422	1575	51	GLMLSETQVKIWFQNRRMKWKRSKKAQQEAKERAKANQQQQQQQQTPSAAS	1.06799	5.92548e-10	2.0355e-08	[Homeobox,2-22,9.1e-14,37-57][Homeobox,32-41,0.12,3-12]	23-44	[14-45, Q-rich, score: 63]	[27-45, AA={Q}, ct=10, 1.437e-09][19-35, AA={K}, ct=6, 3.418e-04]	[19-45, AA={QK}, ct=16, 8.519e-10]	[1-51, AA={Q}, ct=12, 1.227e-06]	8
Doc2_FBtr0076547	1329	1407	26	TQEQPLEQPSTRSKGFSISAILGGGS	1.21349	7.27777e-10	2.48024e-08							0
Sox100B_FBtr0085735	954	1140	62	VNYQGQSAGVQSGAEGGGAGQEMDFLENINGYGGYTGSRVSYPAYSYPANGGHFATEEQQQQ	1.00594	4.76942e-09	1.4643e-07		3-21		[5-37, AA={G}, ct=11, 4.655e-06][32-47, AA={Y}, ct=5, 2.180e-04]	[3-52, AA={GY}, ct=19, 2.129e-07]	[1-62, AA={G}, ct=13, 1.378e-04]	-4.5

## Sheet: FC>=1.5, P<=1E-5
TF_name	start tAD [relative to TF CDS]	end tAD [relative to TF CDS]	tAD length [aa]	tAD sequence [aa]	enrichment (log2)	P-value	FDR	Pfam	seg	cast (score >=40)	fLPS - SINGLE	fLPS - MULTIPLE	fLPS - WHOLE	EMBOSS pepstats charge
HLH3B_FBtr0070506	303	918	205	LNGNQADANRSLSSSPRSHSRNGLLTAPASSGSSVGGSGGGGGNGSGGNASSGGGSGVGATGGVRKVFTNTRERWRQQNVSGAFAELRKLVPTHPPDKKLSKNEILRSAIKYIKLLTGILEWQQRQAPSHPIRAQMEPNNNDNRMANGHAADGENLENPDVPPVRHIKCERTDGQMHRNGIGHGHANGNAGNDLLMIAPGAVVKS	7.01428	0	0	[HLH,66-116,9.7e-20,2-54]	9-20,29-62,178-191	[29-63, G-rich, score: 100][2-56, S-rich, score: 44]	[36-63, AA={G}, ct=17, 9.329e-14][11-56, AA={S}, ct=15, 3.721e-07][139-158, AA={N}, ct=7, 1.208e-05][166-185, AA={H}, ct=4, 7.691e-04]	[11-63, AA={GS}, ct=34, 4.416e-17]	[1-205, AA={G}, ct=31, 9.863e-06][1-205, AA={N}, ct=20, 3.826e-04]	13
MTF-1_FBtr0113324	495	1032	179	YAAEEEIPSPWIDAGVLVSKPIIPMAPLTDACVALPTEMPSFVNLKPTFGNAVSGNMGDPQPETMDVDPTVETSLPTPTLELNQPNIEELLKQDSFENEEDMETESLLNDILMTIDNNSALLQATLQQASQVPSDASGLVELDIRDNKPTLKQITADAGICNCTNCKCDQTKSCHGGDC	3.86131	0	0		119-128		[161-179, AA={C}, ct=6, 3.691e-07][8-85, AA={P}, ct=14, 1.125e-05][88-105, AA={E}, ct=7, 7.448e-05]			-21.5
sage_FBtr0081982	174	402	76	CPAVSLNYTLTADGAGLLAYAPTHPHSYSPSVMGGYEKEAHNMGLLPPTYSVIPQPVSMWHAGQVATGSPVGLECN	2.94724	2.3707e-223	9.13407e-221				[22-56, AA={P}, ct=7, 8.537e-04]			-1
CG14451_FBtr0078538	582	792	70	SDRLIFRKSSQETHGKSRYLQAEDWRFLFEMEQLVRGIDDGLVRDPLLLTELASLVPVLQQIQDSDLEIK	3.57737	3.27335e-164	1.03712e-161							-3.5
bin_FBtr0076900	1632	1884	84	YAPTASLVAAGYSYATSAGSLDNGLRSISLQQLPGLSSIQHAQAQAQAQAHHHHHQHHASHPSHSHQGHGSMHQNHGTSSTTPP	2.48625	3.88957e-136	1.15059e-133		8-19,36-76	[51-76, H-rich, score: 91]	[51-76, AA={H}, ct=13, 1.961e-15][31-49, AA={Q}, ct=7, 8.454e-06][6-80, AA={S}, ct=14, 5.995e-04]	[13-80, AA={QS}, ct=23, 8.681e-07]	[1-84, AA={H}, ct=14, 3.715e-09]	7
pdm2_FBtr0080392	1719	1911	64	SLQALAQFQALQQMKQQQREDPLPSYSTPLAKSPLRSPSLSPVPRHSKSQQRTPPNSMTANSLG	2.26554	4.98649e-136	1.47159e-133		1-17,28-46		[3-18, AA={Q}, ct=8, 1.116e-07][22-55, AA={P}, ct=9, 1.677e-05][25-62, AA={S}, ct=10, 2.208e-04]	[22-57, AA={PS}, ct=18, 2.070e-08]	[1-64, AA={Q}, ct=10, 3.214e-04]	5.5
Hnf4_FBtr0079747	1635	2055	140	ASTAAAAAAAVSSSSSAPASVAPASISPPLNSPKSQHQHQQHATHQQQQESSYLDMPVKHYNGSRSGPLPTQHSPQRMHPYQRAVASPVEVSSGGGGLGLRNPADITLNEYNRSEGSSAEELLRRTPLKIRAPEMLTAPA	2.18868	7.6983e-133	2.19911e-130		0-28,35-48,91-99	[1-27, A-rich, score: 54][34-83, Q-rich, score: 41]	[1-24, AA={A}, ct=12, 5.474e-08][35-49, AA={Q}, ct=8, 5.833e-08][12-35, AA={S}, ct=10, 2.612e-06][37-79, AA={H}, ct=7, 3.410e-05][18-88, AA={P}, ct=11, 3.349e-04]	[1-27, AA={AS}, ct=21, 5.951e-13][28-82, AA={QHP}, ct=26, 2.079e-11]	[1-140, AA={S}, ct=22, 2.798e-04]	5.5
Bteb2_FBtr0070735	192	471	93	TLDSNNNTNTNGNIQVGLPHVEDPSLFIDFNDLTVCPPDLSDWEQRLLDNYVEIPDLVDFLPERTPLCTDNCADFLEESNSNLRLSGPPHSEI	1.81355	3.97386e-123	1.00217e-120		4-12		[1-15, AA={N}, ct=6, 2.158e-05][23-74, AA={D}, ct=10, 4.041e-04]			-14
sage_FBtr0081982	534	804	90	DYRRTACDRERTRMRDMNRAFDLLRSKLPISKPNGKKYSKIESLRIAINYINHLQAMLRESSVGQNGNGCCAWSGGSSSPYDNGNDHWGA	2.31207	1.23917e-78	2.01158e-76	[HLH,3-55,1.3e-19,2-55]			[3-25, AA={R}, ct=8, 6.507e-06]			7
rgr_FBtr0088692	507	675	56	LDPFAVLHEVVTMTPPTPIAPPPGPPTPNPTPTATPAPLPRYETRRVAMQRKLRQS	2.20176	5.85499e-70	9.07953e-68		11-39	[15-40, P-rich, score: 80]	[15-40, AA={P}, ct=14, 1.277e-12][12-35, AA={T}, ct=7, 4.105e-04][40-54, AA={R}, ct=5, 4.635e-04]	[12-40, AA={PT}, ct=21, 9.856e-15]	[1-56, AA={P}, ct=15, 2.507e-08]	3.5
E2f_FBtr0084119	1503	1695	64	AKQSQPEYNNICDIAMGQHHNLNQQQQQQQQQLLQQPEEDDVDVELNQLVPTLTNPVVRTHQFQ	1.94336	2.45701e-56	3.54178e-54		17-35	[18-48, Q-rich, score: 58]	[22-36, AA={Q}, ct=11, 1.147e-12]		[1-64, AA={Q}, ct=17, 1.139e-09]	-4.5
ey_FBtr0089235	1539	1827	96	ALPPPPMASSSAADSSFSAASSASANVTPHHTIAQESCPSPCSSASHFGVAHSSGFSSDPISPAVSSYAHMSYNYASSANTMTPSSASGTSAHVAP	1.79703	1.16922e-52	1.63814e-50		7-24	[8-92, S-rich, score: 99]	[9-91, AA={S}, ct=28, 1.750e-12][8-25, AA={A}, ct=7, 2.360e-04]	[8-95, AA={SA}, ct=45, 2.250e-15]	[1-96, AA={S}, ct=28, 8.505e-11][1-96, AA={A}, ct=18, 2.936e-04]	0
CG10321_FBtr0071660	2148	2334	62	CGVANCRKNFSSAVNLKWHVERKHPEVVDPLFKCGECGSLYDNVDSLQLHVESTDHSAEVQI	1.56284	1.48203e-52	2.07408e-50	[zf-C2H2,32-52,4.9e-05,1-21][zf-C2H2,1-24,6.5e-07,3-23]						-1
Clk_FBtr0076785	1911	2718	269	PVLSPLPVQSQTDMLPDTVVMTPTQSQLQDQLQRKHDELQKLILQQQNELRIVSEQLLLSRYTYLQPMMSMGFAPGNMTAAAVGNLGASGQRGLNFTGSNAVQPQFNQYGFALNSEQMLNQQDQQMMMQQQQNLHTQHQHNLQQQHQSHSQLQQHTQQQHQQQQQQQQQQQQQQQQQQQQQQQQQQQQQQQQQLQLQQQNDILLREDIDDIDAFLNLSPLHSLGSQSTINPFNSSSNNNNQSYNGGSNLNNGNQNNNNRSSNPPQNNNE	1.65941	2.99184e-52	4.16834e-50		116-200,200-211,229-267	[25-201, Q-rich, score: 283][230-269, N-rich, score: 107]	[121-199, AA={Q}, ct=57, 1.414e-59][230-268, AA={N}, ct=19, 3.242e-16][25-47, AA={Q}, ct=9, 2.353e-07][135-160, AA={H}, ct=7, 1.012e-06][68-128, AA={M}, ct=8, 4.671e-05][218-247, AA={S}, ct=9, 1.565e-04][198-212, AA={D}, ct=5, 9.005e-04]	[121-199, AA={QH}, ct=64, 2.305e-61][216-268, AA={NS}, ct=31, 2.516e-16]	[1-269, AA={Q}, ct=79, 1.213e-42][1-269, AA={N}, ct=31, 5.509e-07]	-3.5
Hr39_FBtr0081481	1941	2223	94	DQICLLINSWCELLLFSCCFRSIDTPGEIKMSQGRKITLSQAKSNGLQTCIERMLNLTDHLRRLRVDRYEYVAMKVIVLLQSDTTELQEAVKVR	1.9314	5.51416e-52	7.62298e-50	[Hormone_recep,1-89,3e-14,44-154]			[4-19, AA={C}, ct=4, 9.828e-05][53-68, AA={R}, ct=5, 6.419e-04]			2.5
pzg_FBtr0078336	2340	2658	106	LDEAMQAQVEGGQIKFIVNENGHLLQLDNHILTDAEGNQIIVQDPEQIQQLLQSVGVLQSGEGLEGETLQMMTDGSGQMVLVHGDNNEQQLIDASLLNSEGQLIIQ	1.19171	3.72389e-40	4.02832e-38		48-60		[6-106, AA={Q}, ct=17, 1.283e-06]		[1-106, AA={Q}, ct=17, 2.507e-06]	-14.5
Hr78_FBtr0078391	1242	1512	90	VFEQLEAHTQVKLLRGVWPALMAIALAQCQGQLSVPTIIGQFIQSTRQLADIDKIEPLKISKMANLTRTLHDFVQELQSLDVTDMEFGLL	1.39823	1.84067e-31	1.69703e-29	[Hormone_recep,2-90,2.8e-23,37-137]			[28-48, AA={Q}, ct=6, 1.841e-04][38-60, AA={I}, ct=6, 6.136e-04]	[24-60, AA={QI}, ct=13, 1.273e-05]		-2
Fer3_FBtr0082435	363	585	74	LSRIETLRLAITYIGFMAELLSGTPSNSHKSRSDVYGSMNGHHQAPPPAIHPHHLHPAAAYQRDFASPYNHSLS	2.04418	5.90011e-31	5.36051e-29		41-59		[42-56, AA={H}, ct=6, 4.406e-07][43-57, AA={P}, ct=5, 4.135e-04][22-38, AA={S}, ct=6, 7.634e-04]	[42-57, AA={HP}, ct=11, 4.773e-10]	[1-74, AA={H}, ct=8, 1.797e-04]	5
CG13287_FBtr0077027	816	1332	172	AQQRLKQQLLYTRPPGPGNPNGGGPTMQANSPPGPPSEFLHAYPGFAPPPHPFAVSQPLQNPAAAAILSTLIPPTLASTFTLTAQNVCAKCNISFRMTSDLVYHMRSHHKSEVACDPNRRKREEKLRCPVCQETFRERHHLTRHMTAHQDKASDHQPQLEDSSSSAGDNEII	1.90622	7.52136e-31	6.81459e-29	[zf-C2H2,87-108,8.8e-08,2-23][zf-C2H2,127-148,1.2e-07,2-23]	13-24	[14-52, P-rich, score: 50]	[14-74, AA={P}, ct=18, 1.874e-10][104-155, AA={H}, ct=8, 1.455e-05][119-143, AA={R}, ct=7, 1.149e-04][88-131, AA={C}, ct=5, 6.071e-04][16-34, AA={G}, ct=6, 9.446e-04]	[88-148, AA={HRC}, ct=21, 1.324e-08]	[1-172, AA={P}, ct=21, 4.018e-05]	8
dar1_FBtr0113134	651	1449	266	YADPLDDPYQRPVLWDDITTSIQNIDPENALMLSSSGSSNNNGSSNSSSNTGESATSQLPQVKMEAIDESLLETFSTPLLSPLEIKTEKQQRQQQHQHQQQQQQQQQQQQQHQQQHQQQYQQQHYQQHYQQQHLYQHHPSLALPGLPPAVDVVELQLQQQHQQQQHLQHNNSSSSSPKLATPGDNSGNTSSYQQQYASQLVSGSGGGYLNGSSSNSYGYSWHSSQSFHTKYQIHPPSAAASATASATATPTAQLGAQQQQQQQQQQ	1.36201	1.12795e-29	9.9792e-28		33-49,89-137,154-175,201-225,234-251,256-265	[86-266, Q-rich, score: 211][170-252, S-rich, score: 70][34-58, S-rich, score: 56][95-138, H-rich, score: 48]	[90-168, AA={Q}, ct=43, 1.894e-37][172-226, AA={S}, ct=19, 3.792e-09][34-49, AA={S}, ct=10, 1.940e-08][96-169, AA={H}, ct=12, 6.453e-08][238-256, AA={A}, ct=9, 4.569e-06][24-50, AA={N}, ct=7, 1.017e-04][203-218, AA={G}, ct=6, 3.425e-04]	[90-169, AA={QH}, ct=55, 3.774e-46][172-226, AA={SG}, ct=27, 3.818e-10][34-50, AA={SN}, ct=15, 8.893e-13]	[1-266, AA={Q}, ct=64, 2.247e-29][1-266, AA={S}, ct=39, 1.177e-05][1-266, AA={H}, ct=15, 5.711e-04]	-2.5
CG30020_FBtr0088235	3309	3681	124	KHEMELHSNTERSRWGYQHKCAICNTSYRTLTLLKFHMKRHSNRKSQCKLCPKSFVTIAELERHTKAKHSKDKTLRCFMDGCRKTFAFKHHLIRHQKASHLSTRYICPVCNKEEKSNVHLKNHM	1.29775	1.66759e-29	1.47326e-27	[zf-C2H2,47-69,8.1e-08,2-23][zf-C2H2_4,105-124,2.4e-06,1-20][zf-C2H2_4,19-41,4.7e-07,1-23][zf-C2H2,76-100,4.9e-06,2-23]			[2-123, AA={H}, ct=13, 2.496e-06][21-110, AA={C}, ct=8, 8.872e-05][35-121, AA={K}, ct=15, 1.953e-04]	[1-123, AA={HCK}, ct=38, 9.470e-11]	[1-124, AA={H}, ct=13, 2.986e-06][1-124, AA={C}, ct=8, 7.276e-04]	24.5
dar1_FBtr0113134	75	468	131	DYRHELMGRLHKIEPADVELEVLAAAAAAANNNNNTSSNNNHSSNSSSNNSNGSQTPNGNNNSSLATGGHQHHQFHHHLHHHHSHQHHHQHHHLHQHHSHSLQSGESGASEAWPHLPAPSYASDVPHAQQQ	1.02262	1.06207e-27	9.02535e-26		23-63,69-103	[70-100, H-rich, score: 159][31-64, N-rich, score: 106]	[70-100, AA={H}, ct=21, 4.558e-28][31-62, AA={N}, ct=16, 4.212e-14][37-54, AA={S}, ct=9, 1.305e-06][16-30, AA={A}, ct=8, 5.187e-06]	[31-64, AA={NS}, ct=27, 1.042e-19]	[1-131, AA={H}, ct=26, 1.211e-17][1-131, AA={N}, ct=16, 1.238e-04]	7
peb_FBtr0100265	1167	1311	48	ESYESDASCSTDVSSGHSHSRSSSSLNNNNNNSHKANNNLKDLEELEV	1.00269	7.74721e-26	6.19152e-24		7-38	[14-39, N-rich, score: 61][1-25, S-rich, score: 42]	[25-39, AA={N}, ct=9, 1.972e-09][2-25, AA={S}, ct=12, 2.174e-08]	[2-39, AA={NS}, ct=22, 7.056e-12]	[1-48, AA={S}, ct=13, 2.000e-05][1-48, AA={N}, ct=9, 1.544e-04]	-3.5
CG9776_FBtr0078955	1527	1767	80	TPWHVGIDHDPFPTFENAPARRVPVRGMQFLVPANAWFCKLCSVWIGDLHCASAHLKSRLHSNKYQQFLNQNPNYEIEWQ	1.25746	8.06565e-26	6.44189e-24							3.5
Hr38_FBtr0081397	738	1122	128	QPNSSFSSLSPFDNFSTQTASTTTTTSASAAGHHQHHNHLLHQQHHNQQQQQQQQQQQQQQQQQQQEHLQQQHQQQLVSPQQHLLKSETLLSHEEDQLISNLTDSSVVSHSELFSDLFFPSDSNNSLL	1.12797	1.67845e-23	1.24349e-21		15-30,32-84	[33-97, Q-rich, score: 144][33-47, H-rich, score: 57][3-32, S-rich, score: 40]	[43-82, AA={Q}, ct=29, 4.080e-31][32-46, AA={H}, ct=8, 2.813e-10][12-26, AA={T}, ct=7, 1.358e-05][4-29, AA={S}, ct=9, 4.610e-05][87-126, AA={S}, ct=11, 7.224e-05]	[32-83, AA={QH}, ct=41, 6.551e-39][4-29, AA={TS}, ct=16, 1.377e-08]	[1-128, AA={Q}, ct=33, 6.473e-17][1-128, AA={H}, ct=13, 4.215e-06][1-128, AA={S}, ct=21, 2.128e-04]	-2.5
wor_FBtr0080740	606	1119	171	AEPEDLSVTQRRVLSENMNLQNVARALLSMQHMAPQHAPPPIDMEEDQENQDINQLKIKSSNDLYYQCQQCNKCYATYAGLVKHQQTHAYESTEYKIIRSQPGGSGAIVDQTEFCTDQASALIQAANVASAQSMQKPVGVPRYHCQDCGKSYSTYSGLSKHQQFHCPSAEG	1.49858	6.87598e-23	4.97309e-21	[zf-C2H2,66-88,3.7e-08,1-23][zf-C2H2,143-165,2.9e-08,1-23][zf-C2H2_4,31-37,2,18-24]			[10-163, AA={Q}, ct=21, 2.625e-06][117-131, AA={A}, ct=6, 5.574e-04][65-95, AA={Y}, ct=6, 8.089e-04][68-166, AA={C}, ct=7, 9.056e-04]	[31-166, AA={QYC}, ct=35, 4.328e-08]	[1-171, AA={Q}, ct=21, 1.292e-05]	-1.5
Cf2_FBtr0304887	0	267	89	MIKSTTNPQEQRLPRPEDQSPAPPPPPPSSATTSTAAPATPTHQVATVIANMDTLKTAFLPNLSMDPNVHVSPHYCPMCHQQFERPQHV	1.1333	3.54435e-22	2.5111e-20		19-41	[14-41, P-rich, score: 59]	[14-28, AA={P}, ct=9, 3.969e-09][32-57, AA={T}, ct=8, 1.078e-04][70-88, AA={H}, ct=4, 6.290e-04]		[1-89, AA={P}, ct=17, 5.792e-07]	1.5
HLH54F_FBtr0089547	27	288	87	PTEFFDDDFDEDASSQSSQPPVQRNAANARERMRMRVLSSAYGRLKTKLPNIPPDTKLSKLDTLRLATLYIKQLITAVETGSHSQNH	1.196	2.84318e-21	1.96091e-19	[HLH,23-74,3e-20,1-54]	2-11,23-35		[24-44, AA={R}, ct=6, 3.138e-04][1-15, AA={D}, ct=5, 9.005e-04]			2
CG30431_FBtr0085991	570	894	108	SSEEPAPDAAEKPKMRRARPRQDNVKPKERKASGAVHPRSLHPCPECEKKFTRNFQLKLHMTAVHGMGEMRYQCEECRKNFASRHSLRYHVKSVHSTERPFGCQHCDR	1.06218	2.94648e-20	1.95962e-18	[zf-C2H2,42-65,1.3e-08,1-23][zf-C2H2_4,72-95,1.4e-08,1-24]			[37-105, AA={H}, ct=8, 1.112e-04][5-45, AA={P}, ct=8, 4.460e-04][44-106, AA={C}, ct=6, 4.546e-04][16-30, AA={R}, ct=5, 4.635e-04]	[37-106, AA={HC}, ct=14, 2.713e-07][5-45, AA={PR}, ct=14, 1.107e-05]		14
CG1620_FBtr0300830	879	1167	96	DILPYENEDQLIWEPSQVSEREVEEYLAKIQETRSIVPPDDGSETTAGEEGAATGATIEPPAPITAPATPPRAPLATSGAGDQELVVKDNEQALHL	1.29798	6.38467e-20	4.14901e-18		41-58,51-76		[60-74, AA={P}, ct=7, 2.126e-06][6-50, AA={E}, ct=11, 9.038e-05][47-80, AA={A}, ct=10, 1.622e-04]	[52-76, AA={PA}, ct=15, 2.470e-08]		-14.5
CG17186_FBtr0083858	828	1101	91	EPVEYLEAENELEEIDHREERNFVEELDMDVMEEPDVVEDIQDIDKQNGLEEINLVEIDEVVQIDPGFEMIEYTTAEENVYEEIVYLTTED	1.24827	2.01349e-19	1.27915e-17		0-13	[1-83, E-rich, score: 62]	[1-83, AA={E}, ct=24, 2.813e-10][28-45, AA={D}, ct=6, 2.760e-04]	[1-83, AA={ED}, ct=33, 1.169e-10]	[1-91, AA={E}, ct=25, 3.989e-10]	-31.5
slou_FBtr0084123	546	828	94	QQHPHLLQNPQFLAAAQQHMHHHQHQHHQHPAHPHSHQHPHPHPHPHPHPHPSAVFHLRAPSSSSTAPPSPATSPLSPPTSPAMHSDQQMSPPI	1.24125	3.82905e-19	2.39357e-17		13-53,59-82	[17-51, H-rich, score: 123][31-93, P-rich, score: 66]	[19-51, AA={H}, ct=18, 9.216e-22][31-93, AA={P}, ct=19, 3.896e-11][1-29, AA={Q}, ct=9, 2.211e-06][62-91, AA={S}, ct=10, 2.554e-05]	[1-93, AA={HPQS}, ct=67, 2.127e-29]	[1-94, AA={H}, ct=22, 9.016e-17][1-94, AA={P}, ct=21, 1.649e-09][1-94, AA={Q}, ct=12, 5.497e-04]	11
GATAd_FBtr0079993	1824	2052	76	TVSFTKVPEEPIALLKDLSEAQSSKSKPCRRKQSFPTKTDCIDVVNENVTDTYTTSEATPDDKKDKRNINLFNAIP	1.23973	5.09632e-17	2.78666e-15				[37-59, AA={T}, ct=7, 3.101e-04]			0
sim_FBtr0082710	1824	2064	80	RPFSANSNSCSSSSESERQLSTGNASIVNETSPSQTTYSDLSHNFELSYFSDNSSQQHQHQQQQQHLMEQQHLQYQYATW	1.12868	1.04059e-16	5.59436e-15		3-16,55-76	[4-57, S-rich, score: 62][55-76, Q-rich, score: 57]	[56-76, AA={Q}, ct=12, 8.571e-12][4-55, AA={S}, ct=18, 9.289e-09][58-72, AA={H}, ct=4, 2.419e-04]	[56-76, AA={QH}, ct=16, 1.512e-15]	[1-80, AA={Q}, ct=14, 6.618e-06][1-80, AA={S}, ct=18, 9.522e-06]	-2.5
gem_FBtr0089759	39	333	98	DLQSIFDPQYTHHQQQQQQLLHLSHHPQHHIQQHQNQQLQQQAEQIQQHQQERTLSTKFDLNLFNELDQMEFNNLNRSQYQNNNNNNSISNNQNSNNN	0.898809	1.15104e-16	6.16691e-15		11-50,72-97	[9-98, Q-rich, score: 93][73-98, N-rich, score: 83][9-36, H-rich, score: 40]	[14-51, AA={Q}, ct=20, 8.125e-18][73-98, AA={N}, ct=15, 1.565e-14][12-34, AA={H}, ct=8, 1.797e-08]	[9-51, AA={QH}, ct=30, 3.895e-26]	[1-98, AA={Q}, ct=26, 5.571e-14][1-98, AA={N}, ct=18, 1.594e-07][1-98, AA={H}, ct=9, 2.457e-04]	-0.5
toy_FBtr0089185	1383	1596	71	YPYMFHDPLSLGSPYVSAHHRNTACNPSAAHQQPPQHGVYTNSSPMPSSNTGVISAGVSVPVQISTQNVSD	1.2527	1.30009e-15	6.58934e-14				[43-70, AA={S}, ct=8, 5.081e-04][6-37, AA={H}, ct=5, 5.468e-04]			1.5
CG16778_FBtr0100126	2388	2658	90	EALQHVWNKKMTTSQASRIFGIPYNSLLMYVRGKYGKSLKLEQLRKDCISGPPIEMLQMGIGGGSGGSTKNEKSKERKEKEKDKNSMSSN	0.960153	1.47014e-15	7.42709e-14	[HTH_psq,1-38,1.4e-17,7-44]	59-67,69-83	[70-86, K-rich, score: 40]	[70-84, AA={K}, ct=7, 1.330e-05][51-67, AA={G}, ct=7, 5.515e-05]			8.5
H_FBtr0083916	2886	3231	115	GAAVAAAAAAAAFGQPAPSPHTHPHLAHPHQHPHPAALTTHHSPAHLATPKLTDSSTDQMSATSSHRTASTSPSSSSASASSSAATSGASSSAMFHTSSLRNEQSSDLPLNLSKH	1.09053	1.31973e-14	6.39795e-13		1-11,15-49,60-92	[36-107, S-rich, score: 97][21-46, H-rich, score: 49][1-19, A-rich, score: 40]	[55-106, AA={S}, ct=23, 2.176e-13][21-46, AA={H}, ct=10, 9.050e-11][2-17, AA={A}, ct=11, 1.997e-09][16-35, AA={P}, ct=7, 2.016e-05][39-71, AA={T}, ct=8, 6.120e-04]	[16-46, AA={HP}, ct=18, 9.041e-14]	[1-115, AA={S}, ct=26, 1.138e-07][1-115, AA={H}, ct=13, 1.295e-06][1-115, AA={A}, ct=24, 6.015e-06]	6.5
CG3726_FBtr0070858	813	1065	84	RAYLETARHFTEEPPLAAHAASMASPPAACPPKQRQRLRHQQQQQQQLLQSESSDQEQPAAGQDWSNLEPNGSATPKLLSDGDA	0.915898	9.8274e-14	4.49869e-12		13-31,33-57	[33-64, Q-rich, score: 62]	[34-63, AA={Q}, ct=13, 1.061e-10][15-29, AA={A}, ct=7, 6.097e-05][14-32, AA={P}, ct=6, 1.511e-04]	[14-32, AA={AP}, ct=13, 2.237e-08]	[1-84, AA={Q}, ct=13, 5.072e-05]	-1.5
cas_FBtr0078725	777	1011	78	SSEKLLLSGVHPLESTTDSLDSPSMYTPVKQPADSSYGLITPVDSDLTPNTPLQPTQTISLLTPPSSEQSKSLVSLSA	0.951036	4.92127e-13	2.17082e-11		46-57,65-76		[1-77, AA={S}, ct=17, 2.117e-05][23-65, AA={P}, ct=9, 1.172e-04]	[1-77, AA={SP}, ct=27, 8.235e-08]	[1-78, AA={S}, ct=17, 2.511e-05]	-4.5
otp_FBtr0110772	381	702	107	DSMMYQHSVGGVSCGPSGSPSATTPPNMNSCSSVTPPPLSAQPNSSQNELNGEPMPLHQQQQQQTHQHQQQQTHQHHPMAPPTPTQQQQQLPQSMQSPSDGANDTLH	1.02171	1.15217e-12	5.00626e-11		7-20,12-25,53-98	[42-97, Q-rich, score: 88]	[59-96, AA={Q}, ct=19, 1.889e-16][16-98, AA={P}, ct=16, 1.074e-06][58-77, AA={H}, ct=6, 3.056e-06][2-46, AA={S}, ct=12, 4.803e-05]	[36-93, AA={QPH}, ct=37, 1.719e-21]	[1-107, AA={Q}, ct=22, 9.055e-10][1-107, AA={P}, ct=16, 2.860e-05]	-1
srp_FBtr0100595	2157	2238	27	LGQHEQHVTNYAMHKFGVDRETVVKME	1.37245	1.98461e-12	8.52829e-11							0.5
aop_FBtr0077851	648	825	59	AAGGATNTSNPTSSSASSTGSNGSQPNIMPMKGISSASSNHSDSEEEYSETSGGVSKMP	0.994548	2.62058e-12	1.11995e-10		2-23,34-46	[1-57, S-rich, score: 69]	[9-56, AA={S}, ct=17, 1.604e-08]		[1-59, AA={S}, ct=17, 4.604e-07]	-2.5
rn_FBtr0300518	891	1158	89	NPTQGLVHWMSAVMAEHMTGQTHHDPGAVGMHYMWNGNVDHAKDISDYNLWPPTPRSHQHASEHHPMSLKQEYEAKMNDHHHNNLQKGH	1.43171	6.02961e-12	2.52161e-10			[58-89, H-rich, score: 45]	[8-89, AA={H}, ct=14, 2.689e-09][10-34, AA={M}, ct=5, 1.683e-04]	[8-89, AA={HM}, ct=21, 3.247e-11]	[1-89, AA={H}, ct=14, 8.000e-09]	3
CG30431_FBtr0085991	1128	1194	22	EKPFACEYCDKCYQSVGNLNNH	1.10028	7.69684e-12	3.19212e-10							-0.5
exex_FBtr0076751	777	1296	173	HAFVTASNAAAAAQAAASAAGGISEQEALQRIRDSREYDSPSPDGMSRSESPTSSHRSSPPISPGCEDQQQPHGALHPQHLSMRMSDFHDEFKKPIPPHSPIRPQDFPLYAGGHPYQLLAQGGSAFHRPLDPSGKPIPIPMGHNFMPSQLQFEFLARAGMLHHRIPELAAYPH	0.935085	8.05453e-12	3.33271e-10		5-19,46-63	[5-63, S-rich, score: 49][2-22, A-rich, score: 41]	[6-20, AA={A}, ct=11, 6.773e-10][41-147, AA={P}, ct=21, 1.845e-08][35-63, AA={S}, ct=11, 2.462e-06][56-173, AA={H}, ct=12, 9.516e-06]	[40-173, AA={PSH}, ct=51, 3.962e-12]	[1-173, AA={P}, ct=23, 4.745e-06][1-173, AA={H}, ct=13, 9.291e-05]	3.5
CG8388_FBtr0087263	1605	1716	37	SDTIIAVSVRKTTETRQDGGLVPAEAIATTSSPRAEC	1.39103	9.86455e-12	4.0561e-10							-1
ac_FBtr0070072	474	603	43	ATPPNNFHTKLEASFEDYRNNSCSSGTEDEDILDYISLWQDDL	0.973146	3.50772e-11	1.37181e-09				[28-42, AA={D}, ct=5, 9.005e-04]			-7.5
slbo_FBtr0072272	246	366	40	DAALLVKQHAMHQMQQVAALGSNNNLLQKQMLQQYSTQTD	0.944099	3.62061e-11	1.41375e-09		7-18,22-33		[8-38, AA={Q}, ct=9, 4.073e-06]		[1-40, AA={Q}, ct=9, 3.709e-05]	1
CG30020_FBtr0088235	1794	2031	79	SEGNLPVNEAVQQAPANSSSVSVFGDMQDFIDNTDVAAICTIPADGMPVVDGDDIVIDNNNISLDFDAENLFEDFEEEE	0.846148	5.87908e-11	2.25679e-09		48-61,64-78		[26-74, AA={D}, ct=12, 9.699e-06]		[1-79, AA={D}, ct=12, 9.685e-04]	-20
lbe_FBtr0084091	777	930	51	EDGSSERSQRSSSSNGSTECCSPRQAEKLEKLTTQEGSEEAQKKKSEEQPT	0.847799	1.05058e-10	3.92189e-09		2-16,10-21,34-48	[1-49, E-rich, score: 41]	[4-22, AA={S}, ct=9, 2.301e-06][27-48, AA={E}, ct=7, 3.051e-04]		[1-51, AA={S}, ct=11, 6.534e-04]	-3
Kr-h1_FBtr0079195	348	582	78	LQLQDQHQQEQQQFVSYQLAIQQHQKQQQQQQHESITNAAPTAAPSAQRIKTEPVGGFPASAAVVSQVRKPSASKPQF	0.760822	1.07592e-10	4.01281e-09		1-17,21-32	[2-35, Q-rich, score: 81]	[2-32, AA={Q}, ct=18, 3.321e-17][39-63, AA={A}, ct=8, 3.852e-04]		[1-78, AA={Q}, ct=21, 1.020e-11]	3.5
CG32767_FBtr0302119	1209	1401	64	QQLALALEQQRQQQEQQAQQQRQQQQQQEQQRQQQQQQQQQQQQQAQQEQQRQQQQQLQQQQQQ	1.17805	2.25573e-10	8.13849e-09		0-63	[1-64, Q-rich, score: 240]	[9-64, AA={Q}, ct=46, 4.343e-53]		[1-64, AA={Q}, ct=48, 8.565e-52]	0
Eip78C_FBtr0306158	723	1062	113	SSAAHSSPDSGCSSASSSGSSRSCGSSSASSSSSAVSSTISSGRSSNNSVVNPAATSSSVAHLNKEQQQQPLPTTQLQQQQQHQQQLQHPQQQQSFGLADSSSSNGSSNNNNG	0.717249	3.06884e-10	1.09051e-08		0-48,66-93,100-112	[1-113, S-rich, score: 139][64-94, Q-rich, score: 82]	[1-59, AA={S}, ct=31, 2.685e-20][67-94, AA={Q}, ct=18, 2.413e-18][98-112, AA={N}, ct=5, 2.875e-04]		[1-113, AA={S}, ct=38, 2.510e-16][1-113, AA={Q}, ct=18, 1.443e-06]	2
Alh_FBtr0300495	627	786	53	PLASSTSASIAVTASATAASAPPATGTTTLGSSISGNAGSTSSGNSSGVSATG	0.748747	3.29435e-10	1.16534e-08		1-32,24-35,30-52	[3-53, S-rich, score: 70]	[4-50, AA={S}, ct=15, 5.071e-07][8-24, AA={A}, ct=8, 1.664e-05][13-29, AA={T}, ct=6, 3.477e-04]	[3-52, AA={SAT}, ct=35, 1.794e-13]	[1-53, AA={S}, ct=15, 2.691e-06]	0
CG32767_FBtr0302119	3063	3240	59	AAALGGSTIIRSTRNHQQQQQQQQPAQQQQQQQRVTQRNNHRNHHRRRHLADMDDDEDD	0.892827	5.88748e-10	2.02356e-08		13-48	[11-49, Q-rich, score: 82]	[17-33, AA={Q}, ct=15, 4.390e-19][34-48, AA={R}, ct=6, 3.887e-05][35-49, AA={H}, ct=4, 2.419e-04]	[34-49, AA={RH}, ct=10, 1.405e-08]	[1-59, AA={Q}, ct=16, 2.497e-09]	3.5
exex_FBtr0076751	1422	1575	51	GLMLSETQVKIWFQNRRMKWKRSKKAQQEAKERAKANQQQQQQQQTPSAAS	1.06799	5.92548e-10	2.0355e-08	[Homeobox,2-22,9.1e-14,37-57][Homeobox,32-41,0.12,3-12]	23-44	[14-45, Q-rich, score: 63]	[27-45, AA={Q}, ct=10, 1.437e-09][19-35, AA={K}, ct=6, 3.418e-04]	[19-45, AA={QK}, ct=16, 8.519e-10]	[1-51, AA={Q}, ct=12, 1.227e-06]	8
Cf2_FBtr0304887	534	756	74	QCGSICTTAMLAAGQQGFMEQQEAAVTPDDQLPAMAPRDMRLTPEEQHHQQQLQAEHHHQQQHQQQQQQQQQQQ	1.05608	7.07275e-10	2.41235e-08		46-73	[15-74, Q-rich, score: 108]	[47-74, AA={Q}, ct=19, 5.748e-20][48-63, AA={H}, ct=6, 6.895e-07][15-31, AA={Q}, ct=5, 5.538e-04]	[47-74, AA={QH}, ct=25, 5.850e-27]	[1-74, AA={Q}, ct=25, 3.277e-16]	-3
Doc2_FBtr0076547	1329	1407	26	TQEQPLEQPSTRSKGFSISAILGGGS	1.21349	7.27777e-10	2.48024e-08							0
CG16778_FBtr0100126	963	1131	56	PRRRSGDVPHDFTLNKTDAESLQTVIKHELLERAERDQEEAPDQDNSQGEAEKISS	0.727846	8.85027e-10	2.98437e-08				[29-52, AA={E}, ct=7, 5.412e-04]			-5
rgr_FBtr0088692	1212	1566	118	ESTESEKSCETDADSCGKSSLYHEVLSFILDAFKRQECLWNPQHYDYTTCCKTELFRDISVQLQEELNYELSGEECCNEIQKLRTRYRKELRMVIKHKGLYLPKLWCYDEMEFLQPIL	0.673085	4.51437e-09	1.38942e-07				[9-77, AA={C}, ct=7, 1.065e-04][65-79, AA={E}, ct=6, 2.062e-04]	[1-79, AA={CE}, ct=20, 2.687e-06]	[1-118, AA={C}, ct=8, 5.332e-04]	-5.5
Sox100B_FBtr0085735	954	1140	62	VNYQGQSAGVQSGAEGGGAGQEMDFLENINGYGGYTGSRVSYPAYSYPANGGHFATEEQQQQ	1.00594	4.76942e-09	1.4643e-07		3-21		[5-37, AA={G}, ct=11, 4.655e-06][32-47, AA={Y}, ct=5, 2.180e-04]	[3-52, AA={GY}, ct=19, 2.129e-07]	[1-62, AA={G}, ct=13, 1.378e-04]	-4.5
odd_FBtr0077557	0	198	66	MSSTSASPISNITVDDELNLSREQDFAEEDFIVIKEERETSLSPMLTPPHTPTEEPLRRVHPAISE	0.982385	5.73605e-09	1.73673e-07		43-56		[44-62, AA={P}, ct=6, 1.511e-04][17-39, AA={E}, ct=7, 4.101e-04]			-8
sug_FBtr0087789	1047	1152	35	PSYWLGDRQHSYLHSEDFFVKMDVESPLDLRIHRI	0.88603	2.0264e-08	5.61019e-07							-0.5
CG6686_FBtr0089573	258	480	74	CVEVPVQAQVQAQAKLRDARESSNRDKERDSGRDRELLRERERERDRERERDRDREKEREREREKERLREREER	0.743279	6.25842e-08	1.62795e-06		1-13,32-73	[3-74, E-rich, score: 91][11-74, R-rich, score: 73]	[17-74, AA={R}, ct=22, 8.910e-15][36-73, AA={E}, ct=15, 5.151e-09]	[20-74, AA={RE}, ct=38, 8.954e-24]	[1-74, AA={R}, ct=22, 2.639e-12][1-74, AA={E}, ct=18, 7.239e-07]	1
cnc_FBtr0308227	3318	3399	27	PHLQQQHHLQSQQQQPGGQQQQQHRKE	0.970183	7.8524e-07	1.75075e-05		0-23	[4-27, Q-rich, score: 62]	[4-23, AA={Q}, ct=13, 1.069e-13]		[1-27, AA={Q}, ct=13, 2.030e-11]	3
