# Supplementary material for: A high‐throughput method to identify trans‐activation domains within transcription factor sequences
Source: EMBO J. 2018 Jul 13;37(16):e98896. doi: 10.15252/embj.201798896 (PMC6092621; doi:10.15252/embj.201798896)
Supplement: Supplementary file 5 — Table EV3 [file EMBJ-37-e98896-s005.xlsx]

## Sheet: Table EV3 Legend
Table EV3: Luciferase validations List of native (+1) and out-of-frame short-library and native (+1) long-library candidate fragments individually tested by luciferase assays. This table includes: candidate fragment coordinates (within TF CDS), normalized luciferase activity (normalized to GFP control), standard deviation, P-value (two-sided Student’s t-test vs. GFP control).

## Sheet: Luciferase - short library
Name	Library	Reading-frame	tAD/neutral	Start [TF CDS]	Stop [TF CDS]	Luciferase activity (normalized to GFP)	Standard deviation	P-value (<0.05)	n (number of independent experiments)
bin_tAD	short	+1	tAD	1587	1929	3.26605	0.159242	3.17243e-05	3
bin_neutral	short	+1	neutral	1005	1257	1.40824	0.191274	0.0309578	3
Bteb2_neutral	short	+1	neutral	705	933	0.972622	0.0973981	0.624328	4
Bteb2_tAD	short	+1	tAD	195	495	337.178	48.8212	1.40806e-08	4
Bteb2_tAD_short	short	+1	tAD	291	480	124.994	2.82662	9.04334e-16	4
cas_tAD	short	+1	tAD	732	1056	4.3222	0.459901	0.000257725	3
cas_neutral	short	+1	neutral	1281	1515	0.865809	0.156585	0.281115	3
CG10321_tAD	short	+1	tAD	2103	2379	1.51905	0.325346	0.0577314	3
CG13287_tAD	short	+1	tAD	756	1323	1.16186	0.229474	0.326571	3
CG14451_tAD	short	+1	tAD	537	792	37.3913	4.32253	0.00012878	3
CG14451_neutral	short	+1	neutral	0	246	0.970233	0.0454999	0.58122	4
CG14451_tAD_short	short	+1	tAD	525	813	4.57245	0.335376	4.49183e-10	4
CG17186_tAD	short	+1	tAD	957	1143	50.9022	5.16664	7.4872e-05	3
CG17186_neutral	short	+1	neutral	96	195	1.24377	0.21485	0.150331	3
CG30431_tAD	short	+1	tAD	606	894	1.18566	0.299677	0.367023	3
Clk_tAD	short	+1	tAD	2226	2571	76.0706	6.95202	4.81312e-05	3
dar1_tAD_1	short	+1	tAD	78	423	1.43456	0.218959	0.0356036	3
dar1_tAD_2	short	+1	tAD	789	1167	2.44901	0.341945	0.00215125	3
E2f_tAD	short	+1	tAD	1458	1737	7.12314	0.681975	0.000104242	3
ey_tAD	short	+1	tAD	1494	1746	3.39131	0.352807	0.00035188	3
HLH3B_neutral	short	+1	neutral	0	213	1.24956	0.0929695	8.79274e-05	4
HLH3B_tAD	short	+1	tAD	363	861	2.76382	0.171169	1.66955e-09	4
HLH3B_tAD_short	short	+1	tAD	417	708	5.03272	0.252455	1.62225e-11	4
HLH54F_tAD	short	+1	tAD	0	372	2.63059	0.318457	2.94114e-07	4
Hnf4_tAD	short	+1	tAD	1833	2055	1.92889	0.28	0.00552908	3
MTF-1_neutral	short	+1	neutral	0	258	1.28006	0.0446913	0.00270343	4
MTF-1_tAD_short	short	+1	tAD	570	861	632.624	81.1366	4.76958e-09	4
MTF-1_tAD	short	+1	tAD	516	1044	650.617	169.406	2.20428e-06	4
pdm2_tAD	short	+1	tAD	1719	1911	1.35745	0.0692927	0.00732395	3
sage_tAD_1	short	+1	tAD	126	447	43.1859	4.85763	0.000113926	3
sage_tAD_2	short	+1	tAD	489	804	1.64975	0.0810053	0.000979522	3
slou_neutral	short	+1	neutral	1140	1353	1.34564	0.189136	0.0494145	3
slou_tAD	short	+1	tAD	615	828	3.94644	0.604857	0.00113981	3

## Sheet: Luciferase - short (out-frame)
Name	Library	Reading-frame	tAD/neutral	Start [TF CDS]	Stop [TF CDS]	Luciferase activity (normalized to GFP)	Standard deviation	P-value (<0.05)	n (number of independent experiments)
en_+3_tAD	short	+3	tAD	167	365	2.13103	0.292367	0.00275439	3
Doc1_+3_tAD	short	+3	tAD	317	545	1.61621	0.29855	0.0245457	3
Doc2_+3_tAD	short	+3	tAD	929	1139	1.43695	0.165304	0.0122175	3
seq_+3_tAD	short	+3	tAD	1007	1247	1.89994	0.100728	0.000170325	3
dar1_+2_tAD	short	+2	tAD	115	379	1.66415	0.266673	0.0134287	3
bbx_+2_tAD	short	+2	tAD	1732	1966	2.08953	0.117092	0.000128571	3
CG30020_-2_tAD	short	-2	tAD	2725	2974	2.76613	0.230966	0.00020931	3

## Sheet: Luciferase - long library
Name	Library	Reading-frame	tAD/neutral	Start [TF CDS]	Stop [TF CDS]	Luciferase activity (normalized to GFP)	Standard deviation	P-value (<0.05)	n (number of independent experiments)
CG32105_tAD_long	long	+1	tAD	363	1344	282.523	4.4537	4.17474e-08	3
EcR_tAD_long	long	+1	tAD	1425	2304	2.06259	1.0759	0.162748	3
Pph13_tAD_long	long	+1	tAD	237	1071	2491.24	1477.65	0.0432878	3
tx_tAD_long	long	+1	tAD	0	942	11.2546	0.504324	3.97194e-06	3
Hsf_tAD_long	long	+1	tAD	1341	2044	235.835	6.81172	4.71122e-07	3
pzg_tAD_long	long	+1	tAD	195	687	17.0842	0.962739	8.5452e-06	3
Sox15_tAD_long	long	+1	tAD	1440	2319	552.101	5.48091	6.52208e-09	3
Eip78C_tAD_long	long	+1	tAD	1776	2586	1774.6	675.803	0.010452	3
tgo_tAD_long	long	+1	tAD	1113	1926	630.241	10.9849	6.1881e-08	3
CG32105_tAD_short-1	short	+1	tAD	465	756	0.863546	0.0815241	0.0199802	4
CG32105_tAD_short-2	short	+1	tAD	876	1047	0.884669	0.0449762	0.0217265	4
CG32105_tAD_short-3	short	+1	tAD	1002	1302	0.86564	0.0745648	0.0185575	4
tx_tAD_short_1	short	+1	tAD	231	402	0.779509	0.0313362	0.000371103	4
tx_tAD_short_2	short	+1	tAD	696	999	0.914944	0.0656496	0.0917985	4
tx_tAD_short_3	short	+1	tAD	0	138	1.36607	0.117705	0.000126756	4
tx_tAD_short_4	short	+1	tAD	186	639	1.19026	0.0520842	0.00158572	4
tx_tAD_short_5	short	+1	tAD	396	585	2.06985	0.121238	1.92096e-08	4
tx_tAD_short_6	short	+1	tAD	375	666	0.602549	0.0365012	4.20415e-06	4
