# Supplementary material for: A high‐throughput method to identify trans‐activation domains within transcription factor sequences
Source: EMBO J. 2018 Jul 13;37(16):e98896. doi: 10.15252/embj.201798896 (PMC6092621; doi:10.15252/embj.201798896)
Supplement: Supplementary file 6 — Table EV4 [file EMBJ-37-e98896-s006.xlsx]

## Sheet: Table EV4 Legend
Table EV4: Short-fragment library non-native frame tADs List of 103 tADs detected with the short-library in the frames +2, +3, -1, -2, -3 including: relative position within TF CDS, length [aa], amino acid sequence of tAD, tAD-seq enrichment (GFP+/GFP-), hypergeometric P-value, FDR, and protein sequence analysis. We also provide tADs in non-native frames called with a more lenient cutoff (143 tAD…

## Sheet: FC>=1.5, P<=1E-7
TF_name	start tAD [relative to TF CDS]	end tAD [relative to TF CDS]	tAD length [aa]	tAD sequence [aa]	enrichment (log2)	P-value	FDR	frame	Pfam	seg	cast (score >=40)	fLPS - SINGLE	fLPS - MULTIPLE	fLPS - WHOLE	EMBOSS pepstats charge
Oaz_FBtr0302926	3453	3681	41	AAGGPFQLRPNPTWTCLMRHLFYFNVLLFIWMILWFIFHSG	2.55841	2.16283e-90	3.77751e-86	-1				[22-38, AA={F}, ct=5, 3.504e-04]			3
rgr_FBtr0088692	948	1170	37	DTPQKVHPLKVPQTRLVLSTQGVHLFQLAAVSAPQLL	1.67517	2.48822e-41	2.28727e-38	-1							3
CG5204_FBtr0080433	1292	1656	81	ARCSGCPKTAMRTLKNLLQWRQIFGFLWQNFCDLPIARSCFYAAITEISGSIGEVLIVKIHLRVDRSLQLGGVVQGQSAHL	1.53217	3.7471e-36	2.77646e-33	-1							6
BEAF-32_FBtr0305588	345	630	38	LQVVLQLLGRAAAGGRGGHHSSLYARTNTDGPATSTGW	1.37531	6.49385e-31	3.76271e-28	-1		0-22					3
fu2_FBtr0079674	432	735	101	LDVAKVAAVRCVGIVCSQLVLLTLGGQSEPKITVLTEERSFWPCLRGVGVVGNGLLSRHLGRIHAQWHVDVFAVLAIFLVLLIVVFLLLLIIVVIVFVLPI	1.47299	1.64405e-19	2.86325e-17	-1		46-51,70-98	[69-101, I-rich, score: 64]	[3-98, AA={V}, ct=20, 2.317e-06][75-90, AA={L}, ct=8, 3.052e-05]	[1-99, AA={VL}, ct=39, 8.361e-09]	[1-101, AA={V}, ct=20, 5.120e-06]	3.5
Rel_FBtr0089338	768	1038	60	DDAKLSSLCRLAVIDCIAVYRRCKWNPCAVVLNFKGLKAEPHLVQVHVLGLTLCLLMQFL	1.51444	4.10335e-19	6.90868e-17	-1				[9-28, AA={C}, ct=4, 2.453e-04]			4
CG10321_FBtr0071660	2100	2388	34	GAVADDAYRPAESIVLATDLHLCTVIRALHMQLQ	1.3949	8.91326e-19	1.44335e-16	-1							-1
peb_FBtr0100265	4809	5064	85	IRSLVIGMHGLLRRLLVRIGFQRLSFNGSLGQEQGILVGMGLLDMLQALQTLGKGTLAQVALVGQISASQGICNGSMGSTRCATI	1.39622	1.8487e-17	2.7835e-15	-1				[11-62, AA={L}, ct=14, 1.406e-04][7-78, AA={G}, ct=14, 1.773e-04][22-70, AA={Q}, ct=8, 9.076e-04]	[10-71, AA={LGQ}, ct=33, 6.688e-09]	[1-85, AA={G}, ct=14, 9.237e-04]	5.5
hth_FBtr0100455	237	444	46	SYLFTEHCNILVERFRRTDIATLHTGLPRRTCGQFALLKDQRQKRE	1.26681	1.11523e-16	1.55806e-14	-1				[14-45, AA={R}, ct=7, 5.709e-04]			5
tup_FBtr0081112	747	1020	91	KIQWGVMPHRGTGDHGDALHGAVAQLATLLLLLHLQLHLNGLLLVLAALVLEPYSDDSRRQARHLHQLLLHERIRSRISIVAGSERMQLFL	1.15533	1.89887e-16	2.60554e-14	-1		20-50,58-72	[26-51, L-rich, score: 43]	[26-51, AA={L}, ct=15, 7.651e-10][9-71, AA={H}, ct=8, 5.877e-05][59-77, AA={R}, ct=6, 1.731e-04]	[15-71, AA={LH}, ct=27, 1.227e-11]	[1-91, AA={L}, ct=22, 1.439e-05][1-91, AA={H}, ct=8, 6.960e-04]	6
CG8944_FBtr0074201	1281	1452	57	LHYFRAVCALKWRNVVVHKVHLIVVQIVRNEFLAQPLAVKALHLLFGVIESQLGNAL	1.59045	3.14002e-16	4.23259e-14	-1		14-27		[14-28, AA={V}, ct=7, 1.824e-05]			6
dimm_FBtr0081514	442	633	39	YVRQIYDIVFGQCECFNLGQPSLHLHVRYDLSKRLKCIV	1.1673	3.2444e-16	4.36847e-14	-1							3
Vsx2_FBtr0100024	1593	1794	44	ELEHITWVLDLRLTLGEPTHLQEEPTVVQESCLVLLRLGPQTGD	1.61573	2.08588e-15	2.54255e-13	-1							-5
Eip78C_FBtr0306158	478	669	48	TADGVQSTSTIAQRAVELMLLLSRVLLLLLLLLLLLVGVLPLLLLLWA	1.15046	1.34581e-14	1.50934e-12	-1		17-45	[18-46, L-rich, score: 78]	[18-46, AA={L}, ct=21, 3.443e-16]		[1-48, AA={L}, ct=21, 2.861e-10]	0
dar1_FBtr0113134	648	1257	181	GDQLRCVLLLIGGGVAAVVAGGRQLGAAAATVVVLQMLLLLMLLLQLQLYHVDSGWQARQRQAGMMLVQVLLLIMLLIVLLLVLLLMLLLVLLLLLLLLLLLLLVLVLLLSLLFLGLYLQGTEQWGRKCLEQALIDRLHLDLRQLRCCRLARVAAAVAAAVVVAATAAAQHERVLRIDILD	1.41239	1.80018e-14	1.98636e-12	-1		6-29,31-48,66-118,150-168	[32-119, L-rich, score: 168][151-169, A-rich, score: 47]	[71-119, AA={L}, ct=36, 3.722e-27][151-169, AA={A}, ct=12, 1.534e-09][35-49, AA={L}, ct=10, 8.051e-08][16-30, AA={A}, ct=7, 6.097e-05][12-26, AA={G}, ct=6, 2.293e-04][46-69, AA={Q}, ct=6, 3.999e-04][137-152, AA={R}, ct=5, 6.419e-04][37-87, AA={M}, ct=6, 7.169e-04]	[35-119, AA={LM}, ct=53, 4.960e-29][12-30, AA={AG}, ct=13, 1.295e-07]	[1-181, AA={L}, ct=61, 6.192e-20]	5.5
HLH3B_FBtr0070506	549	690	29	RGRLPLLPLEDARQQLNVLNGRAQDLVLR	1.07583	2.35224e-13	2.25555e-11	-1							2
exex_FBtr0076751	1050	1308	44	QNRMMRIGGQFGNSMVQHSGAGQEFELQLRRHEIMTHGYRNGFP	1.19156	1.01649e-12	8.92781e-11	-1							3.5
dys_FBtr0113293	432	663	24	RSIIRYIKQFAILCEHHQEAGECL	0.950921	1.78435e-12	1.52235e-10	-1							1
CG16778_FBtr0100126	2464	2592	29	GTTATSADAHLQHFYRWSTDAVLPQLLQF	1.2656	5.71416e-12	4.52466e-10	-1							0
fd64A_FBtr0309789	366	624	33	SRFPLVAIWMATVPLPARSPPAVVSLFEHVRCR	1.11488	7.09073e-11	4.85934e-09	-1							3.5
chn_FBtr0087416	2338	2535	66	EWSLVAGAADAWRRCCCRSCNTYCCCAWRLGLVVFLVILAMMVNGISVRCLVLVIVVVVAIVVIVV	1.3444	3.74733e-10	2.33271e-08	-1		12-25,50-65	[32-66, V-rich, score: 69][15-27, C-rich, score: 53]	[33-66, AA={V}, ct=15, 7.917e-10][12-26, AA={C}, ct=7, 1.518e-09]		[1-66, AA={V}, ct=16, 2.958e-06][1-66, AA={C}, ct=8, 9.680e-06]	3
Su(var)2-10_FBtr0088576	0	189	43	LQRGVLFLHGLGVDFLDLRGKQFQVGAQEREDAALQVSFSSSE	1.26936	1.76764e-09	1.0047e-07	-1							-1.5
chn_FBtr0087416	2908	3324	55	TATVPRMPPASPSTSWPPYCHCLRMRPVSKSISLHRWTLARSPARASRRSQRRSA	3.00283	2.12142e-113	2.51437e-108	+2		39-54		[24-53, AA={R}, ct=9, 6.776e-06][4-18, AA={P}, ct=6, 3.376e-05][11-54, AA={S}, ct=10, 7.397e-04]	[11-54, AA={RS}, ct=19, 1.843e-07]	[1-55, AA={R}, ct=10, 2.043e-04]	12
wor_FBtr0080740	1267	1473	36	VTYAPTRERSPSVANTAIGPSRIGQISARTCKPIRM	2.15428	1.23187e-65	6.40372e-63	+2							5
Su(var)2-10_FBtr0088576	529	792	32	ATAPRWSTPFRFNCAFAWWRLRATRRTASRRT	1.39719	2.48672e-63	1.22296e-60	+2		16-31		[5-31, AA={R}, ct=8, 2.421e-05]		[1-32, AA={R}, ct=8, 8.975e-05]	8
bbx_FBtr0100599	1732	1968	78	PSQAAVVSLISRRKSKSCQPSAWTLTCSANVAPKRRRSLAAPRNRGIRTAQVVHQQLRMWQQQMLRRKVLSHYLASNT	1.83451	1.68724e-58	6.4395e-56	+2		50-65		[35-67, AA={R}, ct=9, 1.576e-05][49-63, AA={Q}, ct=6, 2.215e-05]	[35-67, AA={RQ}, ct=15, 4.659e-08]	[1-78, AA={R}, ct=11, 8.838e-04]	16
fd96Cb_FBtr0084771	271	555	32	PWPSICSRMAACCGGENVSASSSSRRIFRTGN	1.96705	2.13549e-47	5.72635e-45	+2				[4-24, AA={S}, ct=7, 4.131e-04]			3
CG30020_FBtr0088235	2320	2622	23	TIKLCTSECPRGTWSRRRAIRFP	1.60249	5.95721e-43	1.27219e-40	+2				[7-21, AA={R}, ct=5, 4.635e-04]			5
salr_FBtr0307093	814	1107	68	TSPIAWRCCNGERRRSSTPHPRAYTLLRCKRNTRSMPPKRLKVAVRSLSIDASTVARSLAATRPCRYI	1.8242	4.58619e-40	8.68321e-38	+2				[7-66, AA={R}, ct=13, 3.595e-06]		[1-68, AA={R}, ct=13, 1.474e-05]	14.5
HLH3B_FBtr0070506	1	123	38	WPGYRAARTERITRTNGAPPRADPPATARPTSHRDPGT	2.24546	4.13057e-35	6.09673e-33	+2		17-30		[19-36, AA={P}, ct=6, 1.085e-04][5-34, AA={R}, ct=7, 3.809e-04]	[2-36, AA={PR}, ct=14, 1.323e-06]		4.5
bin_FBtr0076900	1822	2028	50	TAIRATDPCTRITAHHPRRHHHRSPVAAMGSIIRPLIASRPTCRPSARPP	1.91083	7.55709e-30	9.21491e-28	+2		14-22		[8-22, AA={H}, ct=5, 1.186e-05][4-48, AA={R}, ct=9, 2.010e-04]	[11-48, AA={HR}, ct=13, 8.151e-07]	[1-50, AA={R}, ct=9, 4.446e-04]	10.5
pdm2_FBtr0080392	2236	2484	25	CSRNGWRMRTARWPSRAVECSTSTR	1.7821	1.52939e-22	1.45714e-20	+2				[2-16, AA={R}, ct=5, 4.635e-04]		[1-25, AA={R}, ct=6, 8.417e-04]	5
CG32105_FBtr0075953	295	546	56	SSNTLPRPRQCQLTAAPRPQDTAPSAAAAATATTTITTTTTTGAAAATTSTQPATH	1.41857	1.32665e-21	1.24792e-19	+2		21-54	[14-55, T-rich, score: 71]	[31-51, AA={T}, ct=13, 2.439e-11][15-47, AA={A}, ct=13, 4.735e-07]	[22-49, AA={TA}, ct=24, 3.848e-17]	[1-56, AA={T}, ct=17, 2.387e-08][1-56, AA={A}, ct=14, 6.237e-05]	2.5
CG32767_FBtr0302119	175	474	50	SRTTILTSIRMCITIITRSIILTRIRISSNSSSIFSSNSSSSNTIIRIII	1.21328	1.21082e-19	1.07337e-17	+2		6-49	[28-44, S-rich, score: 44]	[28-42, AA={S}, ct=11, 2.770e-10][5-50, AA={I}, ct=15, 2.637e-09]	[5-50, AA={SI}, ct=28, 6.260e-15]	[1-50, AA={I}, ct=15, 9.476e-09][1-50, AA={S}, ct=14, 6.506e-06]	6
EcR_FBtr0302439	106	390	34	TCRPRRWTRTTIAIRTFGSAATSPVRLAAPTAMA	1.45771	4.85425e-17	3.86653e-15	+2		2-15		[1-15, AA={R}, ct=5, 4.635e-04]			6
dmrt99B_FBtr0085454	610	852	52	TSASVSRPPEPSWMRVLCPSAEQPCRTRPTRTRAPSPDRRVVPGPRSPDCSI	1.11143	2.10646e-15	1.46775e-13	+2		25-39		[8-48, AA={P}, ct=11, 1.733e-06][26-46, AA={R}, ct=7, 3.384e-05]	[7-48, AA={PR}, ct=20, 1.902e-10]	[1-52, AA={P}, ct=11, 1.959e-05][1-52, AA={R}, ct=9, 5.917e-04]	5
tgo_FBtr0082005	265	477	21	SILSWRRPMVSCSWYPATRAG	1.00054	1.05464e-14	6.97151e-13	+2							3
Alh_FBtr0300495	1015	1263	36	YLESICPPAALAVVPPANPIRHRRAAVVHNLSISSS	0.880078	1.32488e-14	8.65172e-13	+2		6-16		[5-19, AA={P}, ct=5, 4.135e-04]			3
Clk_FBtr0076785	1894	2637	26	LRFRWRQCFPHFRCSHKRICCPIRWL	0.79514	5.07224e-14	3.16742e-12	+2				[7-21, AA={C}, ct=4, 7.491e-05][2-24, AA={R}, ct=6, 5.293e-04]	[2-24, AA={CR}, ct=10, 5.504e-07]	[1-26, AA={C}, ct=4, 6.870e-04]	8
Oli_FBtr0303253	163	453	30	WVVSMPREWACPSSHRRMRTNQGPVLRRSH	1.12519	6.74469e-13	3.88247e-11	+2				[7-28, AA={R}, ct=6, 4.110e-04]			6
dar1_FBtr0113134	115	393	93	SPPMLSLRFWQRPRQPQTTTTTPAAITTTAATAAATTATAAKHQTATTTAVWQPEAISIISSTTTCTTTTPISTTTSTIICTSIIRTAFKVAK	0.649274	3.29675e-12	1.79321e-10	+2		17-49,56-84	[18-88, T-rich, score: 128]	[18-87, AA={T}, ct=29, 2.798e-17][24-41, AA={A}, ct=10, 1.998e-07][57-85, AA={I}, ct=8, 5.180e-05]	[18-88, AA={TAI}, ct=52, 4.593e-23]	[1-93, AA={T}, ct=29, 1.635e-13]	6.5
tx_FBtr0085009	988	1152	54	SRMWSSVCDYWTRVPRIPSTLPAISSRRPVLVRSPLWMGIHSTCCTAIFRICFS	1.49571	4.11424e-12	2.2145e-10	+2							6.5
cas_FBtr0078725	208	420	29	ISARQERTSALARKTPTVVVAVVVVPIVI	0.962978	4.46296e-12	2.39134e-10	+2		14-28		[14-28, AA={V}, ct=8, 1.266e-06]		[1-29, AA={V}, ct=8, 3.301e-04]	3
Eip78C_FBtr0306158	811	1203	33	PPPRQRSAAPSAAAAAATTASSTPQQHLHLLRI	0.70746	2.94246e-11	1.45555e-09	+2		0-25		[6-20, AA={A}, ct=9, 3.432e-07]		[1-33, AA={A}, ct=9, 6.083e-04]	4
dar1_FBtr0113134	1492	1758	23	RPPPRPFPLPPPPLPVAICSCHL	0.725165	1.03091e-10	4.83142e-09	+2		0-14	[2-15, P-rich, score: 58]	[1-15, AA={P}, ct=10, 1.166e-10]		[1-23, AA={P}, ct=10, 3.031e-08]	2.5
tap_FBtr0075216	994	1194	66	SRRRNTICSGDPSMQLPIFILRTWILGFTSRAASTRKHRHGRTIRRIRHTCIPFHINTATKTSPRR	1.08048	5.99547e-10	2.55796e-08	+2		34-51		[2-66, AA={R}, ct=13, 8.939e-06][38-55, AA={H}, ct=4, 5.076e-04]	[31-49, AA={RH}, ct=10, 1.305e-07]	[1-66, AA={R}, ct=13, 1.060e-05]	16
Opbp_FBtr0086109	284	533	58	QLITDDASLGPVLALTLANFRRTGAFASPSCWLDPPDSARGHMCSSALFRFSKMLWQS	2.65998	2.23712e-95	2.79163e-92	-2							1.5
CG31224_FBtr0083691	2717	2912	28	VAVVVAWWYRKLKSGGCNVFCTWAAEEV	2.53146	9.10699e-92	1.03994e-88	-2							1
tll_FBtr0085709	794	1031	51	GGDLRKSEIALRHSYSVLSMFRWHSWFSTSWKACTSRVTMPMISRLAFSDS	2.59209	1.48892e-73	6.82664e-71	-2				[7-51, AA={S}, ct=11, 2.182e-04]		[1-51, AA={S}, ct=11, 6.534e-04]	5
CG30020_FBtr0088235	2726	2975	83	AAADIAAAIAVVVTAVAASNVTGSSSSSGTAGSALTPVPSSVPPSSLPSPLPKASVIFSAPTSVCIISLCWPSTVTEFTGSEI	2.05563	4.8468e-57	1.30371e-54	-2		0-33,36-51	[1-65, A-rich, score: 50]	[19-73, AA={S}, ct=17, 1.528e-07][1-18, AA={A}, ct=10, 1.998e-07][37-52, AA={P}, ct=7, 3.603e-06]	[24-73, AA={SP}, ct=25, 3.974e-11]	[1-83, AA={S}, ct=18, 1.599e-05]	-2
gem_FBtr0089759	2240	2603	46	LASLKILEPLPEYLECIPQLLKSAAAAAVAAPPAPFSWALALAMNS	1.75548	5.87314e-46	1.21108e-43	-2		23-34		[24-43, AA={A}, ct=11, 5.540e-08]		[1-46, AA={A}, ct=12, 1.307e-04]	-1
pzg_FBtr0078336	2408	2633	75	FNREASISCCSLLSPWTSTIWPLPSVIIWRVSPSSPSPDCRTPTLWSSCCICSGSCTIIWLPSASVRMWLSSWRR	1.26175	1.8562e-38	3.21431e-36	-2		46-58		[6-72, AA={S}, ct=18, 6.636e-07][40-56, AA={C}, ct=5, 5.347e-06][16-73, AA={W}, ct=7, 2.280e-05][15-43, AA={P}, ct=7, 2.640e-04]	[6-73, AA={SCWP}, ct=40, 1.086e-16]	[1-75, AA={S}, ct=18, 3.727e-06][1-75, AA={W}, ct=7, 1.167e-04][1-75, AA={C}, ct=7, 1.781e-04]	4
Ets21C_FBtr0078079	779	1181	32	WGCPSWWCGCECCGWWCSGGGWRPNCIAPPAW	1.59408	3.88864e-28	5.12737e-26	-2		0-21		[3-26, AA={C}, ct=7, 7.062e-08][1-32, AA={W}, ct=7, 3.771e-07]	[1-26, AA={CW}, ct=13, 1.619e-13]	[1-32, AA={W}, ct=7, 3.771e-07][1-32, AA={C}, ct=7, 6.038e-07]	0
Hr38_FBtr0081397	1030	1544	26	VGVGAAVEEEDACWGLLPLLLLYFKE	1.64061	5.33035e-28	6.94512e-26	-2							-4
Hsf_FBtr0086782	1238	1481	81	GSRASSKISVGISSLMKLTLYRSFAGVIRSISPELFSGSDFIIIGWTITSGCVLCWMLVRCALGDELSTRISPASSITSPA	0.942276	6.6642e-25	7.51775e-23	-2				[2-79, AA={S}, ct=17, 2.511e-05][28-48, AA={I}, ct=6, 3.649e-04]	[2-79, AA={SI}, ct=27, 1.713e-07]	[1-81, AA={S}, ct=17, 4.107e-05]	3
salm_FBtr0089913	434	644	70	AMAICIFWMASRVTGAPAPPGRVTSVEGTALLGASSGFSTSTSTSFSFSFSGVLSVAASSALASATGELG	1.32985	6.12755e-20	5.49405e-18	-2		29-66	[24-68, S-rich, score: 47]	[35-64, AA={S}, ct=13, 4.775e-08]		[1-70, AA={S}, ct=15, 8.697e-05]	0
CG9932_FBtr0089956	2348	2645	98	VSSFISTLAVLCEGSRIVFNRMCLVMSQRQLERYEQREHSKGFLFRWPTMWTWKRDAVEAQKLQCGHLYTFFSEELAASSSGVIFLVTSPYPGAVSTP	1.34672	4.57688e-19	3.99999e-17	-2							3
phol_FBtr0076475	857	1061	68	SGWLSSSPLTSPINALTTSSTSVTAEALNGSGRMTYSLPMPSLKTSWLIMCSSIISFGMLGDPSFWAA	1.07535	4.52064e-15	3.44146e-13	-2				[1-56, AA={S}, ct=15, 5.592e-06]		[1-68, AA={S}, ct=16, 1.601e-05]	0
Kr-h1_FBtr0079195	1475	1673	66	MLLADGEYVELSELGESGEEVGMERVAATVLETRGWRAWRGFFVAGGELGGEWLLLSELLLTPCKD	1.56095	1.70205e-14	1.2593e-12	-2		5-23,45-60		[7-24, AA={E}, ct=7, 7.448e-05][47-61, AA={L}, ct=7, 1.659e-04][15-51, AA={G}, ct=9, 4.511e-04]	[6-52, AA={EG}, ct=20, 5.063e-07]		-8
EcR_FBtr0302439	1163	1433	30	ANSTINWTVSMVISVICRKLTSVWLSFSSG	1.14676	9.38127e-14	6.64445e-12	-2							2
dys_FBtr0113293	1622	1934	38	GSSFRARFLGGGGVDDLEIGGLGVLVAFGGLTWLFTWL	1.22234	9.44945e-14	6.68883e-12	-2		8-25,19-30		[10-30, AA={G}, ct=9, 3.194e-06]		[1-38, AA={G}, ct=10, 1.137e-04]	-1
toy_FBtr0089185	377	599	29	GGSVKCAVVVLLGYHAHPPVWPLNMRSFS	1.07194	6.14575e-13	4.10541e-11	-2							3
lmd_FBtr0084364	2087	2267	41	LQTLSTSVSGAGAMLPLPYVAVAVVVAVAVASVAGPAGPPL	1.15496	2.71923e-09	1.29686e-07	-2		19-33		[19-33, AA={V}, ct=8, 1.266e-06][11-37, AA={A}, ct=9, 1.207e-04]	[11-34, AA={VA}, ct=16, 6.748e-09]	[1-41, AA={V}, ct=9, 8.358e-04]	0
Doc1_FBtr0076522	317	582	76	RTPRDGAHWRLPLQVLRFPVGSGRRSRAPESAAHVSASGQSGDRCPLAIPGIALQQGQTDQQYTGQQRTYRFGQHA	2.8361	1.5763e-156	6.30441e-152	+3		54-70		[55-74, AA={Q}, ct=8, 9.151e-07][1-27, AA={R}, ct=7, 1.925e-04]			7.5
en_FBtr0088096	167	459	66	RCLPPSGNGLRCRCSRRCCSCCCGRPRSCCCTAAAPQWQWIARILLHARLVHAADHQGGGKRLRDR	2.6854	1.76034e-113	3.15245e-110	+3		10-30	[12-31, C-rich, score: 66]	[12-31, AA={C}, ct=10, 1.729e-13][11-66, AA={R}, ct=11, 4.981e-05]		[1-66, AA={C}, ct=11, 7.782e-09][1-66, AA={R}, ct=12, 5.072e-05]	12.5
Doc2_FBtr0076547	854	1245	95	RNIVDRRFGWSANQAPEIKWLSLLLIIIAGRSVGAWRQFFGPGLSTAPSTFAFASASPPGEECLQRFYAALSAEYAEPAEAIACGFGMYLLWETP	2.03689	7.06565e-85	7.12413e-82	+3		44-58		[69-83, AA={A}, ct=7, 6.097e-05]			-1
Sox14_FBtr0072158	1256	1530	54	LPDAEPTQPVGSHRRTDGQHLRHQPHQRPRGADRGGDALPALPGGESIERRAHP	2.03323	2.7112e-69	1.4394e-66	+3				[12-26, AA={H}, ct=4, 2.419e-04][14-51, AA={R}, ct=8, 3.108e-04]	[12-53, AA={HR}, ct=13, 2.877e-06]		3.5
tap_FBtr0075216	698	1194	88	YQGALRCSFRESTAVSLVRTNVPLWTGNGASCTAPDCSSIARGAAAGDGWLSARHGLSAAATRIRLYRQHAVLPPTATAAASASPSAA	1.78255	6.21794e-63	2.51198e-60	+3		73-87	[29-88, A-rich, score: 51]	[30-88, AA={A}, ct=18, 2.853e-07]		[1-88, AA={A}, ct=20, 9.175e-06]	6
Clk_FBtr0076785	2204	2751	21	QQCRAAAIQSVWICTELGADA	1.52296	2.22422e-55	6.75482e-53	+3							-1
seq_FBtr0100501	1007	1248	80	QPGADGFRQHGAVLNGAQIGISGGRQAEAQTQDARNRRRRAGRVPGKDECTWPGHCPLRAHHRRRGLLPGLRQERYLQDV	1.26749	1.61032e-50	4.26522e-48	+3		33-42,56-71		[35-75, AA={R}, ct=12, 2.776e-07][3-24, AA={G}, ct=7, 3.432e-04]		[1-80, AA={R}, ct=14, 1.979e-05]	10
bcd_FBtr0081665	452	639	30	GSAQGPVLRGDASLAGYETERWRSPQLADS	1.7381	2.84884e-49	7.31944e-47	+3							-1
MTF-1_FBtr0113324	440	621	30	TGQRASDPSRNITGLPALLRRRGGNTQSVD	1.36943	4.42783e-46	9.33696e-44	+3							3
tgo_FBtr0082005	1412	1620	21	SRIYLRHHTLAVQCWRTITVG	1.41789	7.64952e-43	1.30559e-40	+3							4
Cf2_FBtr0304887	2	99	32	DKVHHESTGTASATPRGSVASAAAAAPLLSHH	2.11577	5.54912e-38	7.66181e-36	+3		19-25		[11-26, AA={A}, ct=8, 9.559e-06]			2
Doc1_FBtr0076522	878	1173	62	SLLWSNSSSCQSYVAVSPPSLELWTQWSCRIAAQHCSCLFWWSSSADSANATSHICANCRAC	1.35137	1.02959e-31	1.18103e-29	+3		0-11		[1-53, AA={S}, ct=15, 2.691e-06][29-62, AA={C}, ct=6, 1.437e-05][24-42, AA={W}, ct=4, 1.525e-04]	[1-62, AA={SCW}, ct=27, 1.384e-11]	[1-62, AA={S}, ct=15, 2.043e-05][1-62, AA={C}, ct=7, 5.437e-05]	1
Eip78C_FBtr0306158	1064	1287	74	LLEIICALQSLWRQGIGIPLWCNLLRGLQGILSSQYPEANRISLFAGRQVPGHQTEPQSLPVLPLQEMPFRWHE	1.43651	3.82006e-31	4.25699e-29	+3							1
H_FBtr0083916	575	879	21	SSSGGSGNSEDRQGKQLRRKL	1.46119	2.9586e-30	3.21547e-28	+3							3
HLH3B_FBtr0070506	539	786	31	RVRCLCRAAQAGAHTSAGQEAIEERDPALGH	1.67141	1.76217e-24	1.46625e-22	+3				[7-21, AA={A}, ct=6, 5.574e-04]			1
CG10321_FBtr0071660	209	498	32	RRAQRQGAARVYPRSYRGTGNGGAAAAGGGKR	1.31676	1.1232e-22	8.72844e-21	+3		17-29	[18-30, G-rich, score: 40]	[16-30, AA={G}, ct=7, 2.093e-05][1-17, AA={R}, ct=6, 8.712e-05]	[1-32, AA={GR}, ct=15, 5.276e-07]	[1-32, AA={R}, ct=7, 5.709e-04][1-32, AA={G}, ct=8, 7.569e-04]	8
vvl_FBtr0076944	1205	1281	25	LAQSAHAEPTEYAILGGSGASVGGP	1.87318	1.63197e-22	1.25924e-20	+3							-1.5
slou_FBtr0084123	1790	1977	62	HQVEEAEPRHGCQLPHHPPARRRLLRTGGICQRTPVLARGALSAIRPLLPPPGRTSPQPLAL	1.37795	3.86834e-20	2.71746e-18	+3		13-25		[8-59, AA={P}, ct=11, 1.959e-05][21-54, AA={R}, ct=8, 1.404e-04][1-17, AA={H}, ct=4, 4.036e-04]	[8-59, AA={PRH}, ct=23, 3.206e-09]	[1-62, AA={P}, ct=11, 1.022e-04]	8
dys_FBtr0113293	1097	1368	22	CTRCHQRLHHHPFNGHENSPYR	1.28861	4.72946e-20	3.31076e-18	+3				[2-16, AA={H}, ct=5, 1.186e-05]		[1-22, AA={H}, ct=5, 8.914e-05]	4.5
CG10321_FBtr0071660	1736	1971	27	RSQLSPVGADGQRDCSRRCGRQLRNRC	1.10809	2.5322e-18	1.66754e-16	+3				[12-26, AA={R}, ct=6, 3.887e-05]		[1-27, AA={R}, ct=7, 1.925e-04]	5
Doc1_FBtr0076522	2	180	59	AFHARANGYADAAAAGPRDLPPADHAADSRSLSIDVTFQHAPPAAAHDAAQSSHPARRG	1.33453	4.68481e-18	3.05493e-16	+3		3-23,38-55		[1-50, AA={A}, ct=17, 1.063e-07]		[1-59, AA={A}, ct=18, 2.853e-07]	1.5
CG15269_FBtr0080704	608	771	37	ADRTSHLTRRLLGEQFHRINTSCEGSDYECHWRSRQH	1.03282	4.33779e-16	2.61543e-14	+3							3
Hnf4_FBtr0079747	1832	2088	50	RTAANTAQSPEDASLPKSSRLAGRSVQRGRRIGSAQSCRYYAQRVQPERG	1.40917	8.61564e-16	5.14302e-14	+3				[20-49, AA={R}, ct=8, 5.509e-05]		[1-50, AA={R}, ct=9, 4.446e-04]	7
cnc_FBtr0308227	3209	3399	63	PRAHSGSHAQPSEPRNAGATCCRWDVAAAATAVEAASTPATAASSAVAATAAGRSAATAAPQG	1.20151	2.41916e-14	1.32118e-12	+3		25-59	[3-60, A-rich, score: 79]	[27-60, AA={A}, ct=19, 5.355e-13]		[1-63, AA={A}, ct=23, 1.331e-10]	2
Antp_FBtr0081646	5	231	75	DEYKQLREHDLVLHQLVHGGGHASWALPGQRGHRPGRPADAPLQPERESPGQHALPALSTLRPHALLQRPGDGPA	1.06894	1.18603e-13	6.19529e-12	+3				[28-74, AA={P}, ct=10, 4.354e-05][9-33, AA={H}, ct=5, 1.683e-04][19-36, AA={G}, ct=6, 6.921e-04]	[14-74, AA={PHG}, ct=25, 8.372e-08]		3.5
gem_FBtr0089759	2618	2757	37	HIGAIGHPCDHHRRGAEQRDQGRQPLRAGGAGRQGDP	1.17027	5.53423e-13	2.75186e-11	+3				[1-15, AA={H}, ct=4, 2.419e-04][13-33, AA={R}, ct=6, 3.138e-04]	[7-27, AA={HR}, ct=8, 4.431e-05]		4
dar1_FBtr0113134	308	525	72	PAPPPLPSAPPPAPSFAPASFAQPSKWRKWCIGGVAPPSRPLVRQRCSTCAAAATSARRIAEFQLKRSLRLC	0.681852	7.49184e-13	3.67501e-11	+3		0-24,45-58	[1-18, P-rich, score: 57]	[1-18, AA={P}, ct=10, 1.472e-09][40-70, AA={R}, ct=7, 4.684e-04][2-61, AA={A}, ct=13, 4.708e-04]	[1-57, AA={PA}, ct=26, 6.554e-10]	[1-72, AA={P}, ct=14, 4.377e-06]	10
fkh_FBtr0300259	1328	1530	67	WLHALQPSVLHQPPAAHGVQGGHQDVRHEPVRRLQRPQSADQLTRCLRPGLLLPESWLPCARRNHEL	1.44022	1.77401e-11	7.58569e-10	+3				[3-28, AA={H}, ct=5, 2.039e-04][27-63, AA={R}, ct=8, 2.577e-04]	[3-65, AA={HR}, ct=14, 6.926e-05]		6
slbo_FBtr0072272	116	333	72	GHVHGAAAAATTAAATAAATAAATTAAAATPAADYRCEQQHVAGRGTPGQAARHAPDATGRRIGQQQQPAAE	0.808673	3.1356e-10	1.17976e-08	+3		5-32	[5-71, A-rich, score: 80]	[6-33, AA={A}, ct=20, 1.245e-16][11-30, AA={T}, ct=7, 1.188e-04][39-68, AA={Q}, ct=7, 2.099e-04]	[6-33, AA={AT}, ct=27, 2.292e-22]	[1-72, AA={A}, ct=27, 1.672e-12]	3
mor_FBtr0302550	3293	3435	47	SSTYTHGYYTTKQRSSVRCQRTAGIGNATRGNSSGEHCSHRRRSSLF	1.06215	1.28034e-09	4.50768e-08	+3				[14-43, AA={R}, ct=7, 3.809e-04]			8.5
Hsf_FBtr0086782	1243	1540	34	LSIAQIFVAGPVWLPLPRRREAERLQKYPSAYPH	2.01923	3.19264e-85	2.63018e-81	-3		13-24					3.5
Hr38_FBtr0081397	2377	2656	35	TVAPYLPRSSTAPHSGCSPGTRDPESCRHGCEPGP	2.58871	1.60028e-83	4.39622e-80	-3				[4-35, AA={P}, ct=7, 4.933e-04]		[1-35, AA={P}, ct=7, 8.537e-04]	1
CG1832_FBtr0100407	1384	1642	27	AYALSSHRCWSGEEQFGRTFGVCRGDA	2.60141	4.1225e-71	1.87334e-68	-3							0.5
repo_FBtr0083564	949	1336	24	GFRAHRHRTGRNRCHTDWPPARAG	2.03869	1.54143e-33	2.27775e-31	-3				[3-22, AA={R}, ct=6, 2.355e-04]		[1-24, AA={R}, ct=6, 6.720e-04]	6.5
Opbp_FBtr0086109	1315	1531	63	QSRNHRSQRRVQHQLRWRDSPAPPPNREPTSCAGAGRRDVRTQLHKYYNRTSQLPGSSRWPHS	1.37258	3.8682e-26	4.91144e-24	-3				[3-41, AA={R}, ct=10, 9.738e-06][15-29, AA={P}, ct=5, 4.135e-04]	[3-41, AA={RP}, ct=15, 1.007e-06]	[1-63, AA={R}, ct=12, 3.185e-05]	12
tgo_FBtr0082005	1048	1420	21	IRLVWFAPILAVAVVAAAVGA	1.71406	2.03364e-25	2.56861e-23	-3		10-20		[7-21, AA={A}, ct=7, 6.097e-05]		[1-21, AA={A}, ct=7, 6.750e-04]	1
CG12219_FBtr0070925	0	268	89	SSALAPPASRSCGSSPVASSTRCRCRWRWRRRGRGRGTSESRSVGPGSSLASPCRRPRHPVRAHWLRRRRRTVAPRSARRARSDTGDRS	1.60316	1.22092e-20	1.37924e-18	-3		18-42,66-81	[22-82, R-rich, score: 50]	[22-88, AA={R}, ct=24, 2.509e-15][1-52, AA={S}, ct=14, 1.056e-05]	[1-89, AA={RS}, ct=42, 2.365e-16]	[1-89, AA={R}, ct=25, 3.699e-13][1-89, AA={S}, ct=17, 1.333e-04]	23
tup_FBtr0081112	475	679	23	FCVSPIRCQNLTLNPIRWNGCYC	1.20944	1.52782e-15	1.51497e-13	-3				[2-23, AA={C}, ct=4, 3.587e-04]		[1-23, AA={C}, ct=4, 4.271e-04]	2
Kr-h1_FBtr0079195	1372	1558	22	GEVSLWPVASWAASGCCSRSCC	1.07095	6.87657e-12	5.52663e-10	-3				[8-22, AA={C}, ct=4, 7.491e-05]		[1-22, AA={C}, ct=4, 3.587e-04]	0
pnt_FBtr0089716	1339	1543	48	SYSHPAGPYPDPRCSYTLPDAGGHGLLPTDPWPWAGGPSTGRIEHHRA	1.34028	1.67454e-11	1.29335e-09	-3				[5-38, AA={P}, ct=9, 1.677e-05]		[1-48, AA={P}, ct=9, 2.744e-04]	1

## Sheet: FC>=1.5, P<=1E-5
TF_name	start tAD [relative to TF CDS]	end tAD [relative to TF CDS]	tAD length [aa]	tAD sequence [aa]	enrichment (log2)	P-value	FDR	frame	Pfam	seg	cast (score >=40)	fLPS - SINGLE	fLPS - MULTIPLE	fLPS - WHOLE	EMBOSS pepstats charge
Oaz_FBtr0302926	3453	3681	41	AAGGPFQLRPNPTWTCLMRHLFYFNVLLFIWMILWFIFHSG	2.55841	2.16283e-90	3.77751e-86	-1				[22-38, AA={F}, ct=5, 3.504e-04]			3
rgr_FBtr0088692	948	1170	37	DTPQKVHPLKVPQTRLVLSTQGVHLFQLAAVSAPQLL	1.67517	2.48822e-41	2.28727e-38	-1							3
CG5204_FBtr0080433	1292	1656	81	ARCSGCPKTAMRTLKNLLQWRQIFGFLWQNFCDLPIARSCFYAAITEISGSIGEVLIVKIHLRVDRSLQLGGVVQGQSAHL	1.53217	3.7471e-36	2.77646e-33	-1							6
BEAF-32_FBtr0305588	345	630	38	LQVVLQLLGRAAAGGRGGHHSSLYARTNTDGPATSTGW	1.37531	6.49385e-31	3.76271e-28	-1		0-22					3
fu2_FBtr0079674	432	735	101	LDVAKVAAVRCVGIVCSQLVLLTLGGQSEPKITVLTEERSFWPCLRGVGVVGNGLLSRHLGRIHAQWHVDVFAVLAIFLVLLIVVFLLLLIIVVIVFVLPI	1.47299	1.64405e-19	2.86325e-17	-1		46-51,70-98	[69-101, I-rich, score: 64]	[3-98, AA={V}, ct=20, 2.317e-06][75-90, AA={L}, ct=8, 3.052e-05]	[1-99, AA={VL}, ct=39, 8.361e-09]	[1-101, AA={V}, ct=20, 5.120e-06]	3.5
Rel_FBtr0089338	768	1038	60	DDAKLSSLCRLAVIDCIAVYRRCKWNPCAVVLNFKGLKAEPHLVQVHVLGLTLCLLMQFL	1.51444	4.10335e-19	6.90868e-17	-1				[9-28, AA={C}, ct=4, 2.453e-04]			4
CG10321_FBtr0071660	2100	2388	34	GAVADDAYRPAESIVLATDLHLCTVIRALHMQLQ	1.3949	8.91326e-19	1.44335e-16	-1							-1
peb_FBtr0100265	4809	5064	85	IRSLVIGMHGLLRRLLVRIGFQRLSFNGSLGQEQGILVGMGLLDMLQALQTLGKGTLAQVALVGQISASQGICNGSMGSTRCATI	1.39622	1.8487e-17	2.7835e-15	-1				[11-62, AA={L}, ct=14, 1.406e-04][7-78, AA={G}, ct=14, 1.773e-04][22-70, AA={Q}, ct=8, 9.076e-04]	[10-71, AA={LGQ}, ct=33, 6.688e-09]	[1-85, AA={G}, ct=14, 9.237e-04]	5.5
hth_FBtr0100455	237	444	46	SYLFTEHCNILVERFRRTDIATLHTGLPRRTCGQFALLKDQRQKRE	1.26681	1.11523e-16	1.55806e-14	-1				[14-45, AA={R}, ct=7, 5.709e-04]			5
tup_FBtr0081112	747	1020	91	KIQWGVMPHRGTGDHGDALHGAVAQLATLLLLLHLQLHLNGLLLVLAALVLEPYSDDSRRQARHLHQLLLHERIRSRISIVAGSERMQLFL	1.15533	1.89887e-16	2.60554e-14	-1		20-50,58-72	[26-51, L-rich, score: 43]	[26-51, AA={L}, ct=15, 7.651e-10][9-71, AA={H}, ct=8, 5.877e-05][59-77, AA={R}, ct=6, 1.731e-04]	[15-71, AA={LH}, ct=27, 1.227e-11]	[1-91, AA={L}, ct=22, 1.439e-05][1-91, AA={H}, ct=8, 6.960e-04]	6
CG8944_FBtr0074201	1281	1452	57	LHYFRAVCALKWRNVVVHKVHLIVVQIVRNEFLAQPLAVKALHLLFGVIESQLGNAL	1.59045	3.14002e-16	4.23259e-14	-1		14-27		[14-28, AA={V}, ct=7, 1.824e-05]			6
dimm_FBtr0081514	442	633	39	YVRQIYDIVFGQCECFNLGQPSLHLHVRYDLSKRLKCIV	1.1673	3.2444e-16	4.36847e-14	-1							3
Vsx2_FBtr0100024	1593	1794	44	ELEHITWVLDLRLTLGEPTHLQEEPTVVQESCLVLLRLGPQTGD	1.61573	2.08588e-15	2.54255e-13	-1							-5
Eip78C_FBtr0306158	478	669	48	TADGVQSTSTIAQRAVELMLLLSRVLLLLLLLLLLLVGVLPLLLLLWA	1.15046	1.34581e-14	1.50934e-12	-1		17-45	[18-46, L-rich, score: 78]	[18-46, AA={L}, ct=21, 3.443e-16]		[1-48, AA={L}, ct=21, 2.861e-10]	0
dar1_FBtr0113134	648	1257	181	GDQLRCVLLLIGGGVAAVVAGGRQLGAAAATVVVLQMLLLLMLLLQLQLYHVDSGWQARQRQAGMMLVQVLLLIMLLIVLLLVLLLMLLLVLLLLLLLLLLLLLVLVLLLSLLFLGLYLQGTEQWGRKCLEQALIDRLHLDLRQLRCCRLARVAAAVAAAVVVAATAAAQHERVLRIDILD	1.41239	1.80018e-14	1.98636e-12	-1		6-29,31-48,66-118,150-168	[32-119, L-rich, score: 168][151-169, A-rich, score: 47]	[71-119, AA={L}, ct=36, 3.722e-27][151-169, AA={A}, ct=12, 1.534e-09][35-49, AA={L}, ct=10, 8.051e-08][16-30, AA={A}, ct=7, 6.097e-05][12-26, AA={G}, ct=6, 2.293e-04][46-69, AA={Q}, ct=6, 3.999e-04][137-152, AA={R}, ct=5, 6.419e-04][37-87, AA={M}, ct=6, 7.169e-04]	[35-119, AA={LM}, ct=53, 4.960e-29][12-30, AA={AG}, ct=13, 1.295e-07]	[1-181, AA={L}, ct=61, 6.192e-20]	5.5
HLH3B_FBtr0070506	549	690	29	RGRLPLLPLEDARQQLNVLNGRAQDLVLR	1.07583	2.35224e-13	2.25555e-11	-1							2
exex_FBtr0076751	1050	1308	44	QNRMMRIGGQFGNSMVQHSGAGQEFELQLRRHEIMTHGYRNGFP	1.19156	1.01649e-12	8.92781e-11	-1							3.5
dys_FBtr0113293	432	663	24	RSIIRYIKQFAILCEHHQEAGECL	0.950921	1.78435e-12	1.52235e-10	-1							1
CG16778_FBtr0100126	2464	2592	29	GTTATSADAHLQHFYRWSTDAVLPQLLQF	1.2656	5.71416e-12	4.52466e-10	-1							0
odd_FBtr0077557	585	843	86	AIAALEGLVLGVDVPVVPQMILSPEGFAADVAGVRPLVRVGSLMDEQIVRLGELPVAVLADELLLWPTAASCAAGYTTRSTGTTQF	1.05146	1.74927e-11	1.29301e-09	-1		6-17		[9-58, AA={V}, ct=12, 5.294e-05][68-84, AA={T}, ct=6, 3.477e-04]			-5
fd64A_FBtr0309789	366	624	33	SRFPLVAIWMATVPLPARSPPAVVSLFEHVRCR	1.11488	7.09073e-11	4.85934e-09	-1							3.5
Opbp_FBtr0086109	1281	1467	62	LLHQTVSRLHVQAQGEETCVLSSTSITIELPSCLALRGGRTLNVRRTRADTSFAADLLMGLH	0.759192	3.06842e-10	1.93472e-08	-1				[34-48, AA={R}, ct=5, 4.635e-04]			2.5
chn_FBtr0087416	2338	2535	66	EWSLVAGAADAWRRCCCRSCNTYCCCAWRLGLVVFLVILAMMVNGISVRCLVLVIVVVVAIVVIVV	1.3444	3.74733e-10	2.33271e-08	-1		12-25,50-65	[32-66, V-rich, score: 69][15-27, C-rich, score: 53]	[33-66, AA={V}, ct=15, 7.917e-10][12-26, AA={C}, ct=7, 1.518e-09]		[1-66, AA={V}, ct=16, 2.958e-06][1-66, AA={C}, ct=8, 9.680e-06]	3
Su(var)2-10_FBtr0088576	0	189	43	LQRGVLFLHGLGVDFLDLRGKQFQVGAQEREDAALQVSFSSSE	1.26936	1.76764e-09	1.0047e-07	-1							-1.5
Rel_FBtr0089338	2634	2886	45	LWIHCLQGTSKCGKLYRGSFSFHVIQQILRAQPYKGELLQMRLAG	0.945911	1.81796e-09	1.03234e-07	-1							6
Dll_FBtr0072378	561	822	26	LVVDPVRFLVPRRLRRRTEARWWEFR	1.00782	6.45314e-09	3.34303e-07	-1		0-16		[7-26, AA={R}, ct=8, 1.937e-06]		[1-26, AA={R}, ct=8, 1.790e-05]	5
Sox14_FBtr0072158	1008	1182	25	LPRLQRTRAQLRVQLLVAVGVAERA	0.845342	6.74783e-09	3.48683e-07	-1							4
CG2202_FBtr0073380	1122	1380	86	PAGLGLLQRLFAIQRLLFQPEFSVIIIPSVLLVVVVVIIVKVTVIVCKTIEPLLIAKRQLSADMELHEVFHSHWRLVIAAHKLILF	0.856755	2.92984e-07	1.07859e-05	-1		22-49	[24-56, V-rich, score: 59]	[30-46, AA={V}, ct=10, 1.612e-08][25-55, AA={I}, ct=8, 8.605e-05][67-81, AA={H}, ct=4, 2.419e-04]	[24-55, AA={VI}, ct=19, 8.950e-11]		5
fu2_FBtr0079674	1605	1671	22	LGTSLAVEAQIHCGNHVAVERQ	1.04255	3.99889e-07	1.42246e-05	-1							0
Oli_FBtr0303253	465	633	56	RKCTQIQWRCSRGALYIGQKSSQLLESILLHQNVVLSQQQGGYFRQLSHRRRMGIG	0.992963	4.73035e-07	1.64954e-05	-1				[5-46, AA={Q}, ct=9, 5.536e-05]		[1-56, AA={Q}, ct=9, 5.062e-04]	9
chn_FBtr0087416	2908	3324	55	TATVPRMPPASPSTSWPPYCHCLRMRPVSKSISLHRWTLARSPARASRRSQRRSA	3.00283	2.12142e-113	2.51437e-108	+2		39-54		[24-53, AA={R}, ct=9, 6.776e-06][4-18, AA={P}, ct=6, 3.376e-05][11-54, AA={S}, ct=10, 7.397e-04]	[11-54, AA={RS}, ct=19, 1.843e-07]	[1-55, AA={R}, ct=10, 2.043e-04]	12
wor_FBtr0080740	1267	1473	36	VTYAPTRERSPSVANTAIGPSRIGQISARTCKPIRM	2.15428	1.23187e-65	6.40372e-63	+2							5
Su(var)2-10_FBtr0088576	529	792	32	ATAPRWSTPFRFNCAFAWWRLRATRRTASRRT	1.39719	2.48672e-63	1.22296e-60	+2		16-31		[5-31, AA={R}, ct=8, 2.421e-05]		[1-32, AA={R}, ct=8, 8.975e-05]	8
bbx_FBtr0100599	1732	1968	78	PSQAAVVSLISRRKSKSCQPSAWTLTCSANVAPKRRRSLAAPRNRGIRTAQVVHQQLRMWQQQMLRRKVLSHYLASNT	1.83451	1.68724e-58	6.4395e-56	+2		50-65		[35-67, AA={R}, ct=9, 1.576e-05][49-63, AA={Q}, ct=6, 2.215e-05]	[35-67, AA={RQ}, ct=15, 4.659e-08]	[1-78, AA={R}, ct=11, 8.838e-04]	16
fd96Cb_FBtr0084771	271	555	32	PWPSICSRMAACCGGENVSASSSSRRIFRTGN	1.96705	2.13549e-47	5.72635e-45	+2				[4-24, AA={S}, ct=7, 4.131e-04]			3
CG30020_FBtr0088235	2320	2622	23	TIKLCTSECPRGTWSRRRAIRFP	1.60249	5.95721e-43	1.27219e-40	+2				[7-21, AA={R}, ct=5, 4.635e-04]			5
salr_FBtr0307093	814	1107	68	TSPIAWRCCNGERRRSSTPHPRAYTLLRCKRNTRSMPPKRLKVAVRSLSIDASTVARSLAATRPCRYI	1.8242	4.58619e-40	8.68321e-38	+2				[7-66, AA={R}, ct=13, 3.595e-06]		[1-68, AA={R}, ct=13, 1.474e-05]	14.5
HLH3B_FBtr0070506	1	123	38	WPGYRAARTERITRTNGAPPRADPPATARPTSHRDPGT	2.24546	4.13057e-35	6.09673e-33	+2		17-30		[19-36, AA={P}, ct=6, 1.085e-04][5-34, AA={R}, ct=7, 3.809e-04]	[2-36, AA={PR}, ct=14, 1.323e-06]		4.5
bin_FBtr0076900	1822	2028	50	TAIRATDPCTRITAHHPRRHHHRSPVAAMGSIIRPLIASRPTCRPSARPP	1.91083	7.55709e-30	9.21491e-28	+2		14-22		[8-22, AA={H}, ct=5, 1.186e-05][4-48, AA={R}, ct=9, 2.010e-04]	[11-48, AA={HR}, ct=13, 8.151e-07]	[1-50, AA={R}, ct=9, 4.446e-04]	10.5
pdm2_FBtr0080392	2236	2484	25	CSRNGWRMRTARWPSRAVECSTSTR	1.7821	1.52939e-22	1.45714e-20	+2				[2-16, AA={R}, ct=5, 4.635e-04]		[1-25, AA={R}, ct=6, 8.417e-04]	5
CG32105_FBtr0075953	295	546	56	SSNTLPRPRQCQLTAAPRPQDTAPSAAAAATATTTITTTTTTGAAAATTSTQPATH	1.41857	1.32665e-21	1.24792e-19	+2		21-54	[14-55, T-rich, score: 71]	[31-51, AA={T}, ct=13, 2.439e-11][15-47, AA={A}, ct=13, 4.735e-07]	[22-49, AA={TA}, ct=24, 3.848e-17]	[1-56, AA={T}, ct=17, 2.387e-08][1-56, AA={A}, ct=14, 6.237e-05]	2.5
CG32767_FBtr0302119	175	474	50	SRTTILTSIRMCITIITRSIILTRIRISSNSSSIFSSNSSSSNTIIRIII	1.21328	1.21082e-19	1.07337e-17	+2		6-49	[28-44, S-rich, score: 44]	[28-42, AA={S}, ct=11, 2.770e-10][5-50, AA={I}, ct=15, 2.637e-09]	[5-50, AA={SI}, ct=28, 6.260e-15]	[1-50, AA={I}, ct=15, 9.476e-09][1-50, AA={S}, ct=14, 6.506e-06]	6
EcR_FBtr0302439	106	390	34	TCRPRRWTRTTIAIRTFGSAATSPVRLAAPTAMA	1.45771	4.85425e-17	3.86653e-15	+2		2-15		[1-15, AA={R}, ct=5, 4.635e-04]			6
dmrt99B_FBtr0085454	610	852	52	TSASVSRPPEPSWMRVLCPSAEQPCRTRPTRTRAPSPDRRVVPGPRSPDCSI	1.11143	2.10646e-15	1.46775e-13	+2		25-39		[8-48, AA={P}, ct=11, 1.733e-06][26-46, AA={R}, ct=7, 3.384e-05]	[7-48, AA={PR}, ct=20, 1.902e-10]	[1-52, AA={P}, ct=11, 1.959e-05][1-52, AA={R}, ct=9, 5.917e-04]	5
tgo_FBtr0082005	265	477	21	SILSWRRPMVSCSWYPATRAG	1.00054	1.05464e-14	6.97151e-13	+2							3
Alh_FBtr0300495	1015	1263	36	YLESICPPAALAVVPPANPIRHRRAAVVHNLSISSS	0.880078	1.32488e-14	8.65172e-13	+2		6-16		[5-19, AA={P}, ct=5, 4.135e-04]			3
Clk_FBtr0076785	1894	2637	26	LRFRWRQCFPHFRCSHKRICCPIRWL	0.79514	5.07224e-14	3.16742e-12	+2				[7-21, AA={C}, ct=4, 7.491e-05][2-24, AA={R}, ct=6, 5.293e-04]	[2-24, AA={CR}, ct=10, 5.504e-07]	[1-26, AA={C}, ct=4, 6.870e-04]	8
dar1_FBtr0113134	937	1263	57	TSTNSSSNSSSSSSSNTSNNISNNTSSNTISNIISSSTCTSIIPAWRCLACHPLSTW	0.919393	4.27847e-13	2.50048e-11	+2		0-42	[1-41, S-rich, score: 87]	[2-41, AA={S}, ct=20, 4.448e-13][4-32, AA={N}, ct=9, 2.129e-06][29-43, AA={I}, ct=5, 5.275e-04]	[2-43, AA={SNI}, ct=35, 2.822e-21]	[1-57, AA={S}, ct=21, 1.498e-10][1-57, AA={N}, ct=9, 5.571e-04]	1.5
Oli_FBtr0303253	163	453	30	WVVSMPREWACPSSHRRMRTNQGPVLRRSH	1.12519	6.74469e-13	3.88247e-11	+2				[7-28, AA={R}, ct=6, 4.110e-04]			6
dar1_FBtr0113134	115	393	93	SPPMLSLRFWQRPRQPQTTTTTPAAITTTAATAAATTATAAKHQTATTTAVWQPEAISIISSTTTCTTTTPISTTTSTIICTSIIRTAFKVAK	0.649274	3.29675e-12	1.79321e-10	+2		17-49,56-84	[18-88, T-rich, score: 128]	[18-87, AA={T}, ct=29, 2.798e-17][24-41, AA={A}, ct=10, 1.998e-07][57-85, AA={I}, ct=8, 5.180e-05]	[18-88, AA={TAI}, ct=52, 4.593e-23]	[1-93, AA={T}, ct=29, 1.635e-13]	6.5
tx_FBtr0085009	988	1152	54	SRMWSSVCDYWTRVPRIPSTLPAISSRRPVLVRSPLWMGIHSTCCTAIFRICFS	1.49571	4.11424e-12	2.2145e-10	+2							6.5
cas_FBtr0078725	208	420	29	ISARQERTSALARKTPTVVVAVVVVPIVI	0.962978	4.46296e-12	2.39134e-10	+2		14-28		[14-28, AA={V}, ct=8, 1.266e-06]		[1-29, AA={V}, ct=8, 3.301e-04]	3
Eip78C_FBtr0306158	811	1203	33	PPPRQRSAAPSAAAAAATTASSTPQQHLHLLRI	0.70746	2.94246e-11	1.45555e-09	+2		0-25		[6-20, AA={A}, ct=9, 3.432e-07]		[1-33, AA={A}, ct=9, 6.083e-04]	4
dar1_FBtr0113134	1492	1758	23	RPPPRPFPLPPPPLPVAICSCHL	0.725165	1.03091e-10	4.83142e-09	+2		0-14	[2-15, P-rich, score: 58]	[1-15, AA={P}, ct=10, 1.166e-10]		[1-23, AA={P}, ct=10, 3.031e-08]	2.5
tap_FBtr0075216	994	1194	66	SRRRNTICSGDPSMQLPIFILRTWILGFTSRAASTRKHRHGRTIRRIRHTCIPFHINTATKTSPRR	1.08048	5.99547e-10	2.55796e-08	+2		34-51		[2-66, AA={R}, ct=13, 8.939e-06][38-55, AA={H}, ct=4, 5.076e-04]	[31-49, AA={RH}, ct=10, 1.305e-07]	[1-66, AA={R}, ct=13, 1.060e-05]	16
OdsH_FBtr0074461	1042	1146	34	WDSREEWKLRHHHSHRCRIRPSTIRPSASNPCWD	1.04739	7.66567e-10	3.23791e-08	+2				[1-15, AA={H}, ct=4, 2.419e-04][4-25, AA={R}, ct=6, 4.110e-04]	[1-25, AA={HR}, ct=10, 2.992e-06]		5
Snoo_FBtr0112719	3487	3669	59	WHPKMCSVDHPSLDTIQRQHILRWPPRLARSRHHQHHPLQPQPPLHQQQRTASYKSKRK	0.949869	4.18543e-09	1.60488e-07	+2		32-48		[2-46, AA={H}, ct=8, 4.865e-06][35-49, AA={Q}, ct=6, 2.215e-05][25-44, AA={P}, ct=6, 2.058e-04][18-32, AA={R}, ct=5, 4.635e-04]	[10-50, AA={HQPR}, ct=28, 9.041e-14]	[1-59, AA={H}, ct=8, 3.676e-05]	13
salm_FBtr0089913	625	885	26	ICKWPLPSLRPRPLRMVPMEPTMRLP	0.912562	2.49612e-08	8.57529e-07	+2		4-14		[5-26, AA={P}, ct=7, 4.032e-05]		[1-26, AA={P}, ct=7, 1.284e-04]	4
Hr39_FBtr0081481	1	258	55	CQTCPASKRSSKAVLLEEVAAIKYRSTCAPPQSRIRRPLWEAPPGEPLAPGTTSP	0.801249	2.7937e-08	9.5423e-07	+2				[30-55, AA={P}, ct=8, 1.494e-05]		[1-55, AA={P}, ct=9, 7.443e-04]	4
HLH3B_FBtr0070506	787	945	33	RLYGTSSVNAPTGRCTGMALGTDMPTETLATTC	0.892976	3.3582e-08	1.13365e-06	+2				[12-32, AA={T}, ct=7, 1.671e-04]		[1-33, AA={T}, ct=8, 6.120e-04]	0
CG8944_FBtr0074201	1474	1644	38	TCSPTSLVWVAVTIATSAAYSSTMPRSSITTSSCIWAA	1.01264	8.49231e-08	2.65017e-06	+2				[17-33, AA={S}, ct=7, 9.321e-05]		[1-38, AA={S}, ct=9, 9.799e-04]	1
dve_FBtr0071775	256	492	79	IADPRCRVCRRSSPSCRCSSSITSSSSNSSSSNSNSTSSSSNIIIISSKHSRQALEWVVASWLDADPPRAHHPPPIPQR	0.864905	1.55062e-07	4.62118e-06	+2		3-17,18-47,63-76	[12-54, S-rich, score: 83]	[12-51, AA={S}, ct=23, 1.343e-16][63-77, AA={P}, ct=6, 3.376e-05][4-18, AA={C}, ct=4, 7.491e-05][3-17, AA={R}, ct=5, 4.635e-04]	[5-41, AA={SCR}, ct=29, 8.942e-19]	[1-79, AA={S}, ct=24, 7.221e-10]	6.5
CG17181_FBtr0072563	1183	1326	39	FRARPRPRANRIPPPCRSSPLTFRPRTTSRTRPRRVPSS	0.898513	2.57492e-07	7.36702e-06	+2		1-14,16-38		[2-35, AA={R}, ct=12, 2.717e-08][5-37, AA={P}, ct=9, 1.293e-05]	[2-37, AA={RP}, ct=21, 3.909e-13]	[1-39, AA={R}, ct=12, 1.516e-07][1-39, AA={P}, ct=9, 5.332e-05]	12
salm_FBtr0089913	2473	2658	42	SVWSVIGCYPARVPSRCTTEPTPVSAHSSAGSAAGHSPPRAT	0.770697	4.23516e-07	1.16222e-05	+2		24-36					3
Opbp_FBtr0086109	284	533	58	QLITDDASLGPVLALTLANFRRTGAFASPSCWLDPPDSARGHMCSSALFRFSKMLWQS	2.65998	2.23712e-95	2.79163e-92	-2							1.5
CG31224_FBtr0083691	2717	2912	28	VAVVVAWWYRKLKSGGCNVFCTWAAEEV	2.53146	9.10699e-92	1.03994e-88	-2							1
tll_FBtr0085709	794	1031	51	GGDLRKSEIALRHSYSVLSMFRWHSWFSTSWKACTSRVTMPMISRLAFSDS	2.59209	1.48892e-73	6.82664e-71	-2				[7-51, AA={S}, ct=11, 2.182e-04]		[1-51, AA={S}, ct=11, 6.534e-04]	5
CG30020_FBtr0088235	2726	2975	83	AAADIAAAIAVVVTAVAASNVTGSSSSSGTAGSALTPVPSSVPPSSLPSPLPKASVIFSAPTSVCIISLCWPSTVTEFTGSEI	2.05563	4.8468e-57	1.30371e-54	-2		0-33,36-51	[1-65, A-rich, score: 50]	[19-73, AA={S}, ct=17, 1.528e-07][1-18, AA={A}, ct=10, 1.998e-07][37-52, AA={P}, ct=7, 3.603e-06]	[24-73, AA={SP}, ct=25, 3.974e-11]	[1-83, AA={S}, ct=18, 1.599e-05]	-2
gem_FBtr0089759	2240	2603	46	LASLKILEPLPEYLECIPQLLKSAAAAAVAAPPAPFSWALALAMNS	1.75548	5.87314e-46	1.21108e-43	-2		23-34		[24-43, AA={A}, ct=11, 5.540e-08]		[1-46, AA={A}, ct=12, 1.307e-04]	-1
pzg_FBtr0078336	2408	2633	75	FNREASISCCSLLSPWTSTIWPLPSVIIWRVSPSSPSPDCRTPTLWSSCCICSGSCTIIWLPSASVRMWLSSWRR	1.26175	1.8562e-38	3.21431e-36	-2		46-58		[6-72, AA={S}, ct=18, 6.636e-07][40-56, AA={C}, ct=5, 5.347e-06][16-73, AA={W}, ct=7, 2.280e-05][15-43, AA={P}, ct=7, 2.640e-04]	[6-73, AA={SCWP}, ct=40, 1.086e-16]	[1-75, AA={S}, ct=18, 3.727e-06][1-75, AA={W}, ct=7, 1.167e-04][1-75, AA={C}, ct=7, 1.781e-04]	4
Ets21C_FBtr0078079	779	1181	32	WGCPSWWCGCECCGWWCSGGGWRPNCIAPPAW	1.59408	3.88864e-28	5.12737e-26	-2		0-21		[3-26, AA={C}, ct=7, 7.062e-08][1-32, AA={W}, ct=7, 3.771e-07]	[1-26, AA={CW}, ct=13, 1.619e-13]	[1-32, AA={W}, ct=7, 3.771e-07][1-32, AA={C}, ct=7, 6.038e-07]	0
Hr38_FBtr0081397	1030	1544	26	VGVGAAVEEEDACWGLLPLLLLYFKE	1.64061	5.33035e-28	6.94512e-26	-2							-4
Hsf_FBtr0086782	1238	1481	81	GSRASSKISVGISSLMKLTLYRSFAGVIRSISPELFSGSDFIIIGWTITSGCVLCWMLVRCALGDELSTRISPASSITSPA	0.942276	6.6642e-25	7.51775e-23	-2				[2-79, AA={S}, ct=17, 2.511e-05][28-48, AA={I}, ct=6, 3.649e-04]	[2-79, AA={SI}, ct=27, 1.713e-07]	[1-81, AA={S}, ct=17, 4.107e-05]	3
salm_FBtr0089913	434	644	70	AMAICIFWMASRVTGAPAPPGRVTSVEGTALLGASSGFSTSTSTSFSFSFSGVLSVAASSALASATGELG	1.32985	6.12755e-20	5.49405e-18	-2		29-66	[24-68, S-rich, score: 47]	[35-64, AA={S}, ct=13, 4.775e-08]		[1-70, AA={S}, ct=15, 8.697e-05]	0
CG9932_FBtr0089956	2348	2645	98	VSSFISTLAVLCEGSRIVFNRMCLVMSQRQLERYEQREHSKGFLFRWPTMWTWKRDAVEAQKLQCGHLYTFFSEELAASSSGVIFLVTSPYPGAVSTP	1.34672	4.57688e-19	3.99999e-17	-2							3
phol_FBtr0076475	857	1061	68	SGWLSSSPLTSPINALTTSSTSVTAEALNGSGRMTYSLPMPSLKTSWLIMCSSIISFGMLGDPSFWAA	1.07535	4.52064e-15	3.44146e-13	-2				[1-56, AA={S}, ct=15, 5.592e-06]		[1-68, AA={S}, ct=16, 1.601e-05]	0
Kr-h1_FBtr0079195	1475	1673	66	MLLADGEYVELSELGESGEEVGMERVAATVLETRGWRAWRGFFVAGGELGGEWLLLSELLLTPCKD	1.56095	1.70205e-14	1.2593e-12	-2		5-23,45-60		[7-24, AA={E}, ct=7, 7.448e-05][47-61, AA={L}, ct=7, 1.659e-04][15-51, AA={G}, ct=9, 4.511e-04]	[6-52, AA={EG}, ct=20, 5.063e-07]		-8
EcR_FBtr0302439	1163	1433	30	ANSTINWTVSMVISVICRKLTSVWLSFSSG	1.14676	9.38127e-14	6.64445e-12	-2							2
dys_FBtr0113293	1622	1934	38	GSSFRARFLGGGGVDDLEIGGLGVLVAFGGLTWLFTWL	1.22234	9.44945e-14	6.68883e-12	-2		8-25,19-30		[10-30, AA={G}, ct=9, 3.194e-06]		[1-38, AA={G}, ct=10, 1.137e-04]	-1
Sox100B_FBtr0085735	239	428	63	SGCSCLWVIRSFSANSMKGFLSLSFRFFHSLPSDLLSSEFCRCGYCLDMTLRAAWAQTMKAFI	1.16628	2.57927e-13	1.76187e-11	-2		19-32		[1-38, AA={S}, ct=11, 4.367e-05][12-28, AA={F}, ct=5, 3.504e-04][3-46, AA={C}, ct=5, 6.071e-04]	[1-46, AA={SFC}, ct=22, 5.995e-09]		3.5
toy_FBtr0089185	377	599	29	GGSVKCAVVVLLGYHAHPPVWPLNMRSFS	1.07194	6.14575e-13	4.10541e-11	-2							3
fkh_FBtr0300259	921	1136	25	SASLLCAALRTFTPAIDAPPASLWC	0.836748	3.66949e-11	2.10206e-09	-2							0
Rel_FBtr0089338	1763	1940	21	TCRALSPSAFKVLLTTSFRLK	0.766724	1.54359e-09	7.5248e-08	-2							4
lmd_FBtr0084364	2087	2267	41	LQTLSTSVSGAGAMLPLPYVAVAVVVAVAVASVAGPAGPPL	1.15496	2.71923e-09	1.29686e-07	-2		19-33		[19-33, AA={V}, ct=8, 1.266e-06][11-37, AA={A}, ct=9, 1.207e-04]	[11-34, AA={VA}, ct=16, 6.748e-09]	[1-41, AA={V}, ct=9, 8.358e-04]	0
CG11906_FBtr0086563	854	1184	90	LTIQSPVKFIRRAYMASSSPSSSSSPPLSISSSSSSSSSSSMSYLSQASEHARERERIEHALGTREVITVWPASCCSTIAKASCLAWQMV	1.07631	5.0833e-09	2.36199e-07	-2		16-42,49-60	[16-52, S-rich, score: 82]	[17-43, AA={S}, ct=21, 1.963e-19]		[1-90, AA={S}, ct=27, 9.008e-11]	4
Rel_FBtr0089338	782	1073	67	LPITPPVGLLRRTMRSSPVCADLRLLIALLYTGGASGTHAPLSSILKASKQSRTWFKFMSLASRSVS	0.964068	1.3899e-08	6.10016e-07	-2				[43-65, AA={S}, ct=7, 7.500e-04]			8.5
Doc2_FBtr0076547	1097	1277	39	APDSSEMRSAPETPGGRFRPGCGPKPACSIAAGGYIGEA	0.967507	4.2457e-07	1.50267e-05	-2				[15-37, AA={G}, ct=7, 4.607e-04][11-26, AA={P}, ct=5, 5.733e-04]	[11-37, AA={GP}, ct=12, 1.247e-05]		0
Doc1_FBtr0076522	317	582	76	RTPRDGAHWRLPLQVLRFPVGSGRRSRAPESAAHVSASGQSGDRCPLAIPGIALQQGQTDQQYTGQQRTYRFGQHA	2.8361	1.5763e-156	6.30441e-152	+3		54-70		[55-74, AA={Q}, ct=8, 9.151e-07][1-27, AA={R}, ct=7, 1.925e-04]			7.5
en_FBtr0088096	167	459	66	RCLPPSGNGLRCRCSRRCCSCCCGRPRSCCCTAAAPQWQWIARILLHARLVHAADHQGGGKRLRDR	2.6854	1.76034e-113	3.15245e-110	+3		10-30	[12-31, C-rich, score: 66]	[12-31, AA={C}, ct=10, 1.729e-13][11-66, AA={R}, ct=11, 4.981e-05]		[1-66, AA={C}, ct=11, 7.782e-09][1-66, AA={R}, ct=12, 5.072e-05]	12.5
Doc2_FBtr0076547	854	1245	95	RNIVDRRFGWSANQAPEIKWLSLLLIIIAGRSVGAWRQFFGPGLSTAPSTFAFASASPPGEECLQRFYAALSAEYAEPAEAIACGFGMYLLWETP	2.03689	7.06565e-85	7.12413e-82	+3		44-58		[69-83, AA={A}, ct=7, 6.097e-05]			-1
Sox14_FBtr0072158	1256	1530	54	LPDAEPTQPVGSHRRTDGQHLRHQPHQRPRGADRGGDALPALPGGESIERRAHP	2.03323	2.7112e-69	1.4394e-66	+3				[12-26, AA={H}, ct=4, 2.419e-04][14-51, AA={R}, ct=8, 3.108e-04]	[12-53, AA={HR}, ct=13, 2.877e-06]		3.5
tap_FBtr0075216	698	1194	88	YQGALRCSFRESTAVSLVRTNVPLWTGNGASCTAPDCSSIARGAAAGDGWLSARHGLSAAATRIRLYRQHAVLPPTATAAASASPSAA	1.78255	6.21794e-63	2.51198e-60	+3		73-87	[29-88, A-rich, score: 51]	[30-88, AA={A}, ct=18, 2.853e-07]		[1-88, AA={A}, ct=20, 9.175e-06]	6
Clk_FBtr0076785	2204	2751	21	QQCRAAAIQSVWICTELGADA	1.52296	2.22422e-55	6.75482e-53	+3							-1
seq_FBtr0100501	1007	1248	80	QPGADGFRQHGAVLNGAQIGISGGRQAEAQTQDARNRRRRAGRVPGKDECTWPGHCPLRAHHRRRGLLPGLRQERYLQDV	1.26749	1.61032e-50	4.26522e-48	+3		33-42,56-71		[35-75, AA={R}, ct=12, 2.776e-07][3-24, AA={G}, ct=7, 3.432e-04]		[1-80, AA={R}, ct=14, 1.979e-05]	10
bcd_FBtr0081665	452	639	30	GSAQGPVLRGDASLAGYETERWRSPQLADS	1.7381	2.84884e-49	7.31944e-47	+3							-1
MTF-1_FBtr0113324	440	621	30	TGQRASDPSRNITGLPALLRRRGGNTQSVD	1.36943	4.42783e-46	9.33696e-44	+3							3
tgo_FBtr0082005	1412	1620	21	SRIYLRHHTLAVQCWRTITVG	1.41789	7.64952e-43	1.30559e-40	+3							4
Cf2_FBtr0304887	2	99	32	DKVHHESTGTASATPRGSVASAAAAAPLLSHH	2.11577	5.54912e-38	7.66181e-36	+3		19-25		[11-26, AA={A}, ct=8, 9.559e-06]			2
Doc1_FBtr0076522	878	1173	62	SLLWSNSSSCQSYVAVSPPSLELWTQWSCRIAAQHCSCLFWWSSSADSANATSHICANCRAC	1.35137	1.02959e-31	1.18103e-29	+3		0-11		[1-53, AA={S}, ct=15, 2.691e-06][29-62, AA={C}, ct=6, 1.437e-05][24-42, AA={W}, ct=4, 1.525e-04]	[1-62, AA={SCW}, ct=27, 1.384e-11]	[1-62, AA={S}, ct=15, 2.043e-05][1-62, AA={C}, ct=7, 5.437e-05]	1
Eip78C_FBtr0306158	1064	1287	74	LLEIICALQSLWRQGIGIPLWCNLLRGLQGILSSQYPEANRISLFAGRQVPGHQTEPQSLPVLPLQEMPFRWHE	1.43651	3.82006e-31	4.25699e-29	+3							1
H_FBtr0083916	575	879	21	SSSGGSGNSEDRQGKQLRRKL	1.46119	2.9586e-30	3.21547e-28	+3							3
HLH3B_FBtr0070506	539	786	31	RVRCLCRAAQAGAHTSAGQEAIEERDPALGH	1.67141	1.76217e-24	1.46625e-22	+3				[7-21, AA={A}, ct=6, 5.574e-04]			1
CG10321_FBtr0071660	209	498	32	RRAQRQGAARVYPRSYRGTGNGGAAAAGGGKR	1.31676	1.1232e-22	8.72844e-21	+3		17-29	[18-30, G-rich, score: 40]	[16-30, AA={G}, ct=7, 2.093e-05][1-17, AA={R}, ct=6, 8.712e-05]	[1-32, AA={GR}, ct=15, 5.276e-07]	[1-32, AA={R}, ct=7, 5.709e-04][1-32, AA={G}, ct=8, 7.569e-04]	8
vvl_FBtr0076944	1205	1281	25	LAQSAHAEPTEYAILGGSGASVGGP	1.87318	1.63197e-22	1.25924e-20	+3							-1.5
slou_FBtr0084123	1790	1977	62	HQVEEAEPRHGCQLPHHPPARRRLLRTGGICQRTPVLARGALSAIRPLLPPPGRTSPQPLAL	1.37795	3.86834e-20	2.71746e-18	+3		13-25		[8-59, AA={P}, ct=11, 1.959e-05][21-54, AA={R}, ct=8, 1.404e-04][1-17, AA={H}, ct=4, 4.036e-04]	[8-59, AA={PRH}, ct=23, 3.206e-09]	[1-62, AA={P}, ct=11, 1.022e-04]	8
dys_FBtr0113293	1097	1368	22	CTRCHQRLHHHPFNGHENSPYR	1.28861	4.72946e-20	3.31076e-18	+3				[2-16, AA={H}, ct=5, 1.186e-05]		[1-22, AA={H}, ct=5, 8.914e-05]	4.5
CG10321_FBtr0071660	1736	1971	27	RSQLSPVGADGQRDCSRRCGRQLRNRC	1.10809	2.5322e-18	1.66754e-16	+3				[12-26, AA={R}, ct=6, 3.887e-05]		[1-27, AA={R}, ct=7, 1.925e-04]	5
Doc1_FBtr0076522	2	180	59	AFHARANGYADAAAAGPRDLPPADHAADSRSLSIDVTFQHAPPAAAHDAAQSSHPARRG	1.33453	4.68481e-18	3.05493e-16	+3		3-23,38-55		[1-50, AA={A}, ct=17, 1.063e-07]		[1-59, AA={A}, ct=18, 2.853e-07]	1.5
CG15269_FBtr0080704	608	771	37	ADRTSHLTRRLLGEQFHRINTSCEGSDYECHWRSRQH	1.03282	4.33779e-16	2.61543e-14	+3							3
Hnf4_FBtr0079747	1832	2088	50	RTAANTAQSPEDASLPKSSRLAGRSVQRGRRIGSAQSCRYYAQRVQPERG	1.40917	8.61564e-16	5.14302e-14	+3				[20-49, AA={R}, ct=8, 5.509e-05]		[1-50, AA={R}, ct=9, 4.446e-04]	7
cnc_FBtr0308227	3209	3399	63	PRAHSGSHAQPSEPRNAGATCCRWDVAAAATAVEAASTPATAASSAVAATAAGRSAATAAPQG	1.20151	2.41916e-14	1.32118e-12	+3		25-59	[3-60, A-rich, score: 79]	[27-60, AA={A}, ct=19, 5.355e-13]		[1-63, AA={A}, ct=23, 1.331e-10]	2
Antp_FBtr0081646	5	231	75	DEYKQLREHDLVLHQLVHGGGHASWALPGQRGHRPGRPADAPLQPERESPGQHALPALSTLRPHALLQRPGDGPA	1.06894	1.18603e-13	6.19529e-12	+3				[28-74, AA={P}, ct=10, 4.354e-05][9-33, AA={H}, ct=5, 1.683e-04][19-36, AA={G}, ct=6, 6.921e-04]	[14-74, AA={PHG}, ct=25, 8.372e-08]		3.5
gem_FBtr0089759	2618	2757	37	HIGAIGHPCDHHRRGAEQRDQGRQPLRAGGAGRQGDP	1.17027	5.53423e-13	2.75186e-11	+3				[1-15, AA={H}, ct=4, 2.419e-04][13-33, AA={R}, ct=6, 3.138e-04]	[7-27, AA={HR}, ct=8, 4.431e-05]		4
dar1_FBtr0113134	308	525	72	PAPPPLPSAPPPAPSFAPASFAQPSKWRKWCIGGVAPPSRPLVRQRCSTCAAAATSARRIAEFQLKRSLRLC	0.681852	7.49184e-13	3.67501e-11	+3		0-24,45-58	[1-18, P-rich, score: 57]	[1-18, AA={P}, ct=10, 1.472e-09][40-70, AA={R}, ct=7, 4.684e-04][2-61, AA={A}, ct=13, 4.708e-04]	[1-57, AA={PA}, ct=26, 6.554e-10]	[1-72, AA={P}, ct=14, 4.377e-06]	10
fkh_FBtr0300259	1328	1530	67	WLHALQPSVLHQPPAAHGVQGGHQDVRHEPVRRLQRPQSADQLTRCLRPGLLLPESWLPCARRNHEL	1.44022	1.77401e-11	7.58569e-10	+3				[3-28, AA={H}, ct=5, 2.039e-04][27-63, AA={R}, ct=8, 2.577e-04]	[3-65, AA={HR}, ct=14, 6.926e-05]		6
CG9776_FBtr0078955	1295	1575	24	RRRKSNQSAKAPRHKVDEVKAATW	0.770962	1.40736e-10	5.47898e-09	+3							6.5
slbo_FBtr0072272	116	333	72	GHVHGAAAAATTAAATAAATAAATTAAAATPAADYRCEQQHVAGRGTPGQAARHAPDATGRRIGQQQQPAAE	0.808673	3.1356e-10	1.17976e-08	+3		5-32	[5-71, A-rich, score: 80]	[6-33, AA={A}, ct=20, 1.245e-16][11-30, AA={T}, ct=7, 1.188e-04][39-68, AA={Q}, ct=7, 2.099e-04]	[6-33, AA={AT}, ct=27, 2.292e-22]	[1-72, AA={A}, ct=27, 1.672e-12]	3
CG16778_FBtr0100126	3017	3138	39	VLFRGRRLLRSWNTALAGAPSGDKRDGPTTYAIQRWDRA	1.05305	1.1445e-09	4.0568e-08	+3				[4-38, AA={R}, ct=7, 9.843e-04]			5
mor_FBtr0302550	3293	3435	47	SSTYTHGYYTTKQRSSVRCQRTAGIGNATRGNSSGEHCSHRRRSSLF	1.06215	1.28034e-09	4.50768e-08	+3				[14-43, AA={R}, ct=7, 3.809e-04]			8.5
Sox100B_FBtr0085735	1508	1587	26	AVAAAGAAAPESIAASSVGHLHLCQS	1.17718	1.25011e-08	3.98286e-07	+3		0-16		[1-15, AA={A}, ct=9, 3.432e-07]		[1-26, AA={A}, ct=9, 8.726e-05]	0
CG32105_FBtr0075953	1835	1920	28	HAGQPEQQPDKPHRQAVSHAELVLQLGA	0.815963	1.30881e-08	4.15004e-07	+3							0.5
CG7372_FBtr0075570	2126	2223	28	RSAVQVRQVQQRICSQLRFVHPRADSHG	1.10917	3.97515e-08	1.1847e-06	+3		3-11		[2-16, AA={Q}, ct=5, 2.936e-04]			5
Hr38_FBtr0081397	3146	3234	29	TAEDLLPEAGGPGARASSHREHVRHHIAL	0.878393	7.96202e-08	2.28875e-06	+3				[12-26, AA={H}, ct=4, 2.419e-04]			1
Hsf_FBtr0086782	1243	1540	34	LSIAQIFVAGPVWLPLPRRREAERLQKYPSAYPH	2.01923	3.19264e-85	2.63018e-81	-3		13-24					3.5
Hr38_FBtr0081397	2377	2656	35	TVAPYLPRSSTAPHSGCSPGTRDPESCRHGCEPGP	2.58871	1.60028e-83	4.39622e-80	-3				[4-35, AA={P}, ct=7, 4.933e-04]		[1-35, AA={P}, ct=7, 8.537e-04]	1
CG1832_FBtr0100407	1384	1642	27	AYALSSHRCWSGEEQFGRTFGVCRGDA	2.60141	4.1225e-71	1.87334e-68	-3							0.5
repo_FBtr0083564	949	1336	24	GFRAHRHRTGRNRCHTDWPPARAG	2.03869	1.54143e-33	2.27775e-31	-3				[3-22, AA={R}, ct=6, 2.355e-04]		[1-24, AA={R}, ct=6, 6.720e-04]	6.5
Opbp_FBtr0086109	1315	1531	63	QSRNHRSQRRVQHQLRWRDSPAPPPNREPTSCAGAGRRDVRTQLHKYYNRTSQLPGSSRWPHS	1.37258	3.8682e-26	4.91144e-24	-3				[3-41, AA={R}, ct=10, 9.738e-06][15-29, AA={P}, ct=5, 4.135e-04]	[3-41, AA={RP}, ct=15, 1.007e-06]	[1-63, AA={R}, ct=12, 3.185e-05]	12
tgo_FBtr0082005	1048	1420	21	IRLVWFAPILAVAVVAAAVGA	1.71406	2.03364e-25	2.56861e-23	-3		10-20		[7-21, AA={A}, ct=7, 6.097e-05]		[1-21, AA={A}, ct=7, 6.750e-04]	1
CG12219_FBtr0070925	0	268	89	SSALAPPASRSCGSSPVASSTRCRCRWRWRRRGRGRGTSESRSVGPGSSLASPCRRPRHPVRAHWLRRRRRTVAPRSARRARSDTGDRS	1.60316	1.22092e-20	1.37924e-18	-3		18-42,66-81	[22-82, R-rich, score: 50]	[22-88, AA={R}, ct=24, 2.509e-15][1-52, AA={S}, ct=14, 1.056e-05]	[1-89, AA={RS}, ct=42, 2.365e-16]	[1-89, AA={R}, ct=25, 3.699e-13][1-89, AA={S}, ct=17, 1.333e-04]	23
tup_FBtr0081112	475	679	23	FCVSPIRCQNLTLNPIRWNGCYC	1.20944	1.52782e-15	1.51497e-13	-3				[2-23, AA={C}, ct=4, 3.587e-04]		[1-23, AA={C}, ct=4, 4.271e-04]	2
Hr78_FBtr0078391	550	742	36	CCPLSRPRHPRDLPSEYLANSYHSVDAVAVVAAAVG	1.2693	5.07752e-12	4.12186e-10	-3		24-34		[19-34, AA={A}, ct=6, 8.219e-04]			1
Kr-h1_FBtr0079195	1372	1558	22	GEVSLWPVASWAASGCCSRSCC	1.07095	6.87657e-12	5.52663e-10	-3				[8-22, AA={C}, ct=4, 7.491e-05]		[1-22, AA={C}, ct=4, 3.587e-04]	0
pnt_FBtr0089716	1339	1543	48	SYSHPAGPYPDPRCSYTLPDAGGHGLLPTDPWPWAGGPSTGRIEHHRA	1.34028	1.67454e-11	1.29335e-09	-3				[5-38, AA={P}, ct=9, 1.677e-05]		[1-48, AA={P}, ct=9, 2.744e-04]	1
Dfd_FBtr0081621	748	832	28	VRQVQLLLCVFLVLGLIPAVPAPCSSVV	0.840055	6.1094e-10	4.03538e-08	-3		0-15					1
Clk_FBtr0076785	2150	2455	62	AVVAVAAAAVAAVVAVVAAAADVAAGYVAATVSGSDVAAGDCAGAACADSAAAASSSADPAG	1.30303	1.02761e-09	6.66375e-08	-3		0-31,32-61	[1-62, A-rich, score: 109]	[1-61, AA={A}, ct=29, 1.378e-16][2-37, AA={V}, ct=12, 1.396e-06]	[1-58, AA={AV}, ct=40, 4.944e-21]	[1-62, AA={A}, ct=29, 2.387e-16][1-62, AA={V}, ct=12, 4.210e-04]	-5
Atf3_FBtr0070244	0	202	22	HCRMQMRMRRKLPPPPPLLNCS	1.31916	2.88856e-09	1.77687e-07	-3		11-18		[3-17, AA={P}, ct=5, 4.135e-04]			5.5
grau_FBtr0071548	10	136	42	RWAVPRTRNVGAAPPPPCSRPSPHRRSVDTSGRRSLRVNRGG	1.12944	8.22624e-09	4.82224e-07	-3		13-26		[1-40, AA={R}, ct=10, 1.236e-05][5-23, AA={P}, ct=7, 1.375e-05]	[1-40, AA={RP}, ct=17, 3.511e-08]	[1-42, AA={R}, ct=10, 1.945e-05]	9.5
BEAF-32_FBtr0305588	749	845	32	SSLASVESSLSLNSISWILDRTYIFRLSERWR	1.13042	9.99132e-09	5.80068e-07	-3		0-15		[1-16, AA={S}, ct=8, 5.165e-06]		[1-32, AA={S}, ct=9, 2.642e-04]	1
Hnf4_FBtr0079747	304	460	30	NVCPSPDLHKWRRPSVIAVVVAAAIAADCC	1.02492	2.98037e-08	1.6338e-06	-3		15-26		[13-27, AA={A}, ct=6, 5.574e-04]			1.5
CG32767_FBtr0302119	3481	3712	77	TTLCCAVHLVNYDPAESHRHHPDIAAQVCYPVWNAVQTNYHTAAASDSDQHDDQLDHYQNWRYGISSLAAIAANAGQ	1.08829	6.48107e-08	3.36801e-06	-3		43-56		[8-57, AA={H}, ct=7, 9.061e-05][42-56, AA={D}, ct=5, 9.005e-04]	[8-57, AA={HD}, ct=14, 1.429e-05]		-2.5
gem_FBtr0089759	730	829	29	SDPSGAPASGWSAWARTTGSSHCSNMSCC	1.00901	2.75003e-07	1.26826e-05	-3		0-14		[1-27, AA={S}, ct=8, 3.912e-04]		[1-29, AA={S}, ct=8, 6.512e-04]	0.5
Hr38_FBtr0081397	1834	2041	69	LGVLAADRPPKGRRLWPPPQLRQQQWPQPAPKSWETWAASNARHCASCSYVADSFAVAAAAVVRRSCPL	1.04697	2.99704e-07	1.37744e-05	-3		12-28,55-62		[9-31, AA={P}, ct=8, 5.413e-06][38-61, AA={A}, ct=10, 5.486e-06][16-37, AA={W}, ct=4, 2.752e-04][14-28, AA={Q}, ct=5, 2.936e-04]	[16-31, AA={PWQ}, ct=13, 7.479e-11]		6.5
