# Supplementary material for: A high‐throughput method to identify trans‐activation domains within transcription factor sequences
Source: EMBO J. 2018 Jul 13;37(16):e98896. doi: 10.15252/embj.201798896 (PMC6092621; doi:10.15252/embj.201798896)
Supplement: Supplementary file 7 — Table EV5 [file EMBJ-37-e98896-s007.xlsx]

## Sheet: Table EV5 Legend
Table EV5: Long-fragment library native (+1) reading-frame tADs List of 18 tADs detected with the long library in the +1 frame including: relative position within TF CDS, length [aa], amino acid sequence of tAD, tAD-seq enrichment (GFP+/GFP-), hypergeometric P-value, FDR, and protein sequence analysis.

## Sheet: FC>=1.5, P<=1E-5
TF_name	start tAD [relative to TF CDS]	end tAD [relative to TF CDS]	tAD length [aa]	tAD sequence [aa]	enrichment (log2)	P-value	FDR	Pfam	seg	cast(score>40)	fLPS - SINGLE	fLPS - MULTIPLE	fLPS - WHOLE	EMBOSS pepstats charge
MTF-1_FBtr0113324	0	1530	510	MRTHTQERPYKCPEDDCGKAFTASHHLKTHRRTHTGEKPYPCQEDSCQKSFSTSHSLKSHKKTHQRQLQNKGRKKRPLKTQQTKCSDQEQKDPQQEEQEEEEFIKEDQPEMTLLNPGSHCSETTSTDSGVVLQTLTPQDHLSNVFILQGNEPLILPETSQAYQLSYAAEEEIPSPWIDAGVLVSKPIIPMAPLTDACVALPTEMPSFVNLKPTFGNAVSGNMGDPQPETMDVDPTVETSLPTPTLELNQPNIEELLKQDSFENEEDMETESLLNDILMTIDNNSALLQATLQQASQVPSDASGLVELDIRDNKPTLKQITADAGICNCTNCKCDQTKSCHGGDCGAAAAQQTTRTGAPTTTTTTTTMNSSGGKRICGSVVPTKKVSKRETEMNQNIEDV…	7.13179	0	0	[zf-C2H2,327-332,2,2-7][zf-C2H2,338-345,0.39,2-7][zf-H2C2_2,26-53,8.8e-10,1-26]	48-63,87-109,284-293,344-365,409-424,454-469,484-499	[43-111, Q-rich, score: 69][410-467, G-rich, score: 66][352-370, T-rich, score: 52]	[326-499, AA={C}, ct=20, 8.621e-12][352-366, AA={T}, ct=11, 5.499e-11][412-481, AA={G}, ct=23, 5.589e-11][65-98, AA={Q}, ct=10, 1.050e-06][96-110, AA={E}, ct=8, 1.281e-06][152-250, AA={P}, ct=16, 1.093e-05][25-64, AA={H}, ct=7, 2.108e-05][58-91, AA={K}, ct=9, 1.400e-04][429-474, AA={P}, ct=9, 1.984e-04][45-59, AA={S}, ct=6, 3.585e-04][408-500, AA={S}, ct=16, 6.382e-04]	[408-503, AA={CGPS}, ct=66, 8.637e-25][61-102, AA={QEK}, ct=25, 6.267e-10]	[1-510, AA={C}, ct=27, 7.778e-08][1-510, AA={P}, ct=43, 8.506e-05][1-510, AA={T}, ct=49, 7.221e-04]	-11.5
Clk_FBtr0076785	1773	3069	432	AGNACQFPQPAYPLASPQLVAPTFLEPPQYLTAIPMQPVIAPFPVAPVLSPLPVQSQTDMLPDTVVMTPTQSQLQDQLQRKHDELQKLILQQQNELRIVSEQLLLSRYTYLQPMMSMGFAPGNMTAAAVGNLGASGQRGLNFTGSNAVQPQFNQYGFALNSEQMLNQQDQQMMMQQQQNLHTQHQHNLQQQHQSHSQLQQHTQQQHQQQQQQQQQQQQQQQQQQQQQQQQQQQQQQQQQLQLQQQNDILLREDIDDIDAFLNLSPLHSLGSQSTINPFNSSSNNNNQSYNGGSNLNNGNQNNNNRSSNPPQNNNEDSLLSCMQMATESSPSINFHMGISDDGSETQSEDNKMMHTSGSNLVQQQQQQQQQQQILQQHQQQSNSFFSSNPFLNSQNQNQN…	6.30373	0	0		162-246,246-257,275-313,355-399	[71-419, Q-rich, score: 343][276-317, N-rich, score: 106]	[167-245, AA={Q}, ct=57, 1.414e-59][276-314, AA={N}, ct=19, 3.242e-16][8-53, AA={P}, ct=14, 1.218e-08][71-93, AA={Q}, ct=9, 2.353e-07][264-431, AA={S}, ct=31, 8.524e-07][181-206, AA={H}, ct=7, 1.012e-06][114-174, AA={M}, ct=8, 4.671e-05][322-353, AA={M}, ct=5, 5.468e-04][244-258, AA={D}, ct=5, 9.005e-04]	[167-245, AA={QH}, ct=64, 2.305e-61][262-431, AA={NSM}, ct=69, 4.212e-18]	[1-432, AA={Q}, ct=111, 1.077e-52][1-432, AA={N}, ct=44, 1.111e-07]	-11.5
HLH3B_FBtr0070506	0	1086	362	MAWLPSSSNGADNADERSTASSGSSGHSQTNESPRSGHLNGNGSMRDTAAGRHPPALLRHATPHLQPKTESISDGDGDAELSDFSLNDTEEDEEDLRDYIVLNGNQADANRSLSSSPRSHSRNGLLTAPASSGSSVGGSGGGGGNGSGGNASSGGGSGVGATGGVRKVFTNTRERWRQQNVSGAFAELRKLVPTHPPDKKLSKNEILRSAIKYIKLLTGILEWQQRQAPSHPIRAQMEPNNNDNRMANGHAADGENLENPDVPPVRHIKCERTDGQMHRNGIGHGHANGNAGNDLLMIAPGAVVKSELLLESTLPLGHPLNGPPLPLTTAPLAMAETQRISGTVSGVKSASGRSSKRRLKPE	4.3027	1.39132e-241	1.97409e-239	[HLH,167-217,2.4e-19,2-54]	17-32,110-121,130-163,279-292,313-332	[130-164, G-rich, score: 100][6-157, S-rich, score: 85]	[137-164, AA={G}, ct=17, 9.329e-14][6-157, AA={S}, ct=31, 9.091e-08][240-259, AA={N}, ct=7, 1.208e-05][74-98, AA={D}, ct=8, 3.734e-05][315-331, AA={P}, ct=6, 7.586e-05][308-327, AA={L}, ct=8, 2.030e-04]	[6-164, AA={GS}, ct=60, 4.388e-14][308-332, AA={PL}, ct=15, 9.932e-08]	[1-362, AA={G}, ct=45, 2.229e-05][1-362, AA={S}, ct=43, 4.355e-04]	7
tap_FBtr0075216	114	1140	342	QLSSRRRLDFGTPPTPAIPQPYSGGTWDAVPLSSPPAGFVGLLDTSSNHSTRSGRTLVEHLNSRATNGVFDPPLTSTPVKSPEDPNAPRPKRKYAVGKNRVTRSRSPTQVVKIKRFRRMKANDRERNRMHNLNDALEKLRVTLPSLPEETKLTKIEILRFAHNYIFALEQVLESGGSINLDLEKLQNFTLSGERITKELFDALFVNPQPYPLFGRMFPYGQGMAPLAQHQTAPASHAEQPPAMGGFQHGMDYPQQPPGFDFTGSMRFYHQQQQQPHQPHHLQPNPQQESSPQQFSQEKYDLFRGSFDAAANLHSTNLDSGIHQQSSFYSQTPPWKDYPEDQA	3.0907	3.57006e-145	3.99116e-143	[HLH,117-168,5.1e-20,1-54]	268-286,281-295	[269-298, Q-rich, score: 55]	[221-296, AA={Q}, ct=19, 3.799e-10][13-291, AA={P}, ct=34, 2.740e-07][89-128, AA={R}, ct=11, 1.696e-06][229-280, AA={H}, ct=7, 1.161e-04]	[228-296, AA={QH}, ct=25, 4.691e-13]	[1-342, AA={P}, ct=37, 1.486e-06][1-342, AA={Q}, ct=29, 2.821e-04]	11.5
CG32105_FBtr0075953	381	1344	321	SNSNHNNNNNNNNGGSSSNNLHSACNTLTAAAVAAASAAAVAAPSPAGTSVATSQLGGAVAAAIAAAAAAAAAATTPTSTGPAATGSGNANGSGNGNGNGNGNGNGNGNGNGGGAATASAAAASKLSADCSGRTEVGHIKCEKNFELCEGCGQKIHDRFLMNVGDANWHEQCLACCYCGMQLHHTCYVRNSKLYCKMDYDRLFGVKCSSCCHAILPQELVMRPIPNFVFHLPCFVCYACRLPLQKGEQFMLRDGQLFCYRHDLEKEMFLAAAAAQHCGFVGLDEEDLLRPRDGRRGPKRPRTILTSQQRKQFKASFDQSPK	2.78646	1.24042e-90	9.82871e-89	[LIM,148-201,2.6e-16,1-56][LIM,207-261,1.6e-14,1-53]	0-22,28-53,56-123,280-300	[23-128, A-rich, score: 133][1-114, N-rich, score: 93][86-114, G-rich, score: 66]	[30-74, AA={A}, ct=27, 5.531e-19][2-20, AA={N}, ct=12, 1.521e-12][130-239, AA={C}, ct=16, 2.830e-11][86-114, AA={G}, ct=15, 6.240e-11][89-167, AA={N}, ct=14, 5.424e-06][289-309, AA={R}, ct=7, 3.384e-05]	[94-114, AA={GN}, ct=21, 6.597e-21]	[1-321, AA={C}, ct=19, 1.163e-06][1-321, AA={A}, ct=49, 3.419e-06][1-321, AA={N}, ct=29, 9.736e-05]	11.5
Hr38_FBtr0081397	960	1983	341	QQLVSPQQHLLKSETLLSHEEDQLISNLTDSSVVSHSELFSDLFFPSDSNNSLLSPTTSGYPDNPAEDLTSSIENLTKLTCLRDKRLSSIPEQQLSSEQEQQLCLLSLRSSSDPAIALHAQQQQQQQQQQQQQQQQHQQQQQHLQLQLISPIGGPLSCGSSLPSFQETYSLKYNSSSGSSPQQASSSSTAAPTPTDQVLTLKMDEDCFPPLSGGWSASPPAPSQLQQLHTLQSQAQMSHPNSSNNSSNNAGNSHNNSGGYNYHGHFNAINASANLSPSSSASSLYEYNGVSAADNFYGQQQQQQQQSYQQHNYNSHNGERYSLPTFPTISELAAATAAVEA	2.29857	3.64891e-88	2.81489e-86		86-111,120-147,148-163,174-179,174-196,208-222,223-235,237-266,266-282,298-315,332-340	[12-338, S-rich, score: 131][92-147, Q-rich, score: 115][241-274, N-rich, score: 50][299-312, Q-rich, score: 48]	[121-142, AA={Q}, ct=21, 4.892e-28][13-283, AA={S}, ct=57, 1.832e-13][241-274, AA={N}, ct=12, 8.548e-09][88-102, AA={Q}, ct=5, 2.936e-04][151-222, AA={P}, ct=11, 3.766e-04][3-108, AA={L}, ct=21, 3.780e-04]	[1-284, AA={SQPL}, ct=157, 7.892e-27]	[1-341, AA={Q}, ct=53, 8.900e-16][1-341, AA={S}, ct=63, 4.227e-12]	-11.5
tx_FBtr0085009	0	942	314	MKSNTYELHNYADLNDMARATDSKDSRKRKTASARGEKYSLRQKRQKRGSNEDGESANLADFQLELDPIAEPASKSRKNAPTKSKTKAPPLSKYRRKTANARERTRMREINTAFETLRHCVPEAIKGEDAANTNEKLTKITTLRLAMKYITMLTDSIRDPSYESEFIGECLEESANREARVDLEANEEAEVELPVPVAKKPAKTKGSGKKSSAASKRQSQKQAKIVPQIPPISSGESCYATSSIGSPASSAYASLSSSSNSHSSSSSPGLELDSLVGLNGISALDSLLLDTSDGDSLSCLSPGYGSLLTGSGES	3.71373	3.70092e-87	2.82629e-85	[HLH,95-153,3.1e-21,1-54]	182-197,193-202,197-223,245-266,281-300	[15-314, S-rich, score: 97][23-109, K-rich, score: 41]	[207-314, AA={S}, ct=34, 7.883e-14][163-192, AA={E}, ct=11, 1.333e-06][199-224, AA={K}, ct=9, 1.389e-05][94-108, AA={R}, ct=6, 3.887e-05][270-308, AA={L}, ct=12, 1.062e-04][75-97, AA={K}, ct=7, 3.042e-04][19-48, AA={R}, ct=7, 3.809e-04]	[75-108, AA={RK}, ct=14, 4.981e-06]	[1-314, AA={S}, ct=49, 1.882e-07]	6.5
seq_FBtr0100501	1596	2586	330	SQQQQQQQIQHSITTLAPSTPSQPQHQLQTLPSLDFSGMILPGGAQLALANPGATSSVGLQRGPATPNGQPAPPTTTLIYSNQLELQQALLQQQLQGQSIMIQDQAGNLVPLQLDGTQAIYTTAPQAQRQQTTATYQTTQQQQQQPAQQPAGQAQQQPHYELDNVTYLSSTAAATPTSAEQQQQQQQQQHVIGTVQSYQILTPDGLQNFQPKLETAELGDLCPYSQYTFTTHAGAQPTLNANALDAQTQHQQHHQQQQHHHQQQQHHQQTQLLQQQPFATHHNPHQQFMELKNELLIKGGDAYTLDTASMYHLPFSPTSMINAVNDVNTS	2.43302	1.01473e-73	6.54993e-72		1-9,82-97,121-157,168-178,180-188,246-275	[81-294, Q-rich, score: 182][249-285, H-rich, score: 56][1-29, Q-rich, score: 43]	[2-287, AA={Q}, ct=79, 1.687e-40][250-285, AA={H}, ct=11, 1.830e-10][117-139, AA={T}, ct=8, 4.099e-05][18-74, AA={P}, ct=11, 4.710e-05]	[2-287, AA={QH}, ct=95, 2.319e-41]	[1-330, AA={Q}, ct=79, 1.115e-35][1-330, AA={H}, ct=17, 6.911e-04][1-330, AA={T}, ct=35, 7.167e-04]	-3.5
tgo_FBtr0082005	1116	1926	270	TDEVEYIVCTNSSGKTMHGAPLDAAAAHTPEQVQQQQQQEQHVYVQAAPGVDYARRELTPVGSATNDGMYQTHMLAMQAPTPQQQQQQQQRPGSAQTTPVGYTYDTTHSPYSAGGPSPLAKIPKSGTSPTPVAPNSWAALRPQQQQQQQQPVTEGYQYQQTSPARSPSGPTYTQLSAGNGNRQQAQPGAYQAGPPPPPNAPGMWDWQQAGGHPHPPHPTAHPHHPHAHPGGPAGAGQPQGQEFSDMLQMLDHTPTTFEDLNINMFSTPFE	3.27243	9.96254e-71	6.11399e-69		31-45,82-89,142-149,182-201,206-240	[31-191, Q-rich, score: 79][194-238, P-rich, score: 52][212-228, H-rich, score: 52]	[32-208, AA={Q}, ct=38, 2.274e-16][80-238, AA={P}, ct=32, 2.239e-12][212-228, AA={H}, ct=8, 1.017e-09][178-240, AA={G}, ct=12, 5.821e-04]	[28-241, AA={QPH}, ct=88, 2.926e-29]	[1-270, AA={Q}, ct=42, 7.206e-13][1-270, AA={P}, ct=38, 1.264e-09]	-2
Eip78C_FBtr0306158	1779	2586	269	GMCHDGLAGTANELTVYDVIMCVSQAHRLNCSYTEELTRELMRRPVTVPQNGIASTVAESLEFQKIWLWQQFSARVTPGVQRIVEFAKRVPGFCDFTQDDQLILIKLGFFEVWLTHVARLINEATLTLDDGAYLTRQQLEILYDSDFVNALLNFANTLNAYGLSDTEIGLFSAMVLLASDRAGLSEPKVIGRARELVAEALRVQILRSRAGSPQALQLMPALEAKIPELRSLGAKHFSHLDWLRMNWTKLRLPPLFAEIFDIPKADDEL	3.43268	2.13568e-67	1.19029e-65	[Hormone_recep,80-239,3.4e-15,24-203]	148-159		[102-255, AA={L}, ct=31, 1.633e-05]			-4.5
Sox15_FBtr0087576	1440	2316	292	LDHGHSVKGTFYPPVSVSEDDNSTSMRNSISALQQHCNVVTSTPSSSGGTMPTSEMSSYTVSMADNCGNLRLSMNELSGNEYLPSANAYGMQYEDFLRYQSNDMDYSTSAVEHKETTSDSASGQKCLKYPDTNQNYDDYEAEAYSNAMLPATAASYYTQLPYPPTSLAAFPLQLAVPFQQTTSGAYGAQPIQSGYLHYGNYGGYEGMAQSQPQNQAPVHHQQASHSAPPSLSVPPNQTVTSNSAAISMQQHHHHHFGPAPGMVGVGVGVGVGVGVGEMLFEQQQRKDDEISN	1.69876	2.42131e-25	8.96582e-24		40-57,262-275	[16-247, S-rich, score: 68][249-255, H-rich, score: 40]	[219-255, AA={H}, ct=8, 1.039e-06][16-122, AA={S}, ct=23, 1.442e-06][257-276, AA={G}, ct=9, 1.955e-06][82-204, AA={Y}, ct=17, 3.181e-06][173-250, AA={Q}, ct=14, 4.905e-06][261-275, AA={V}, ct=7, 1.824e-05][150-235, AA={P}, ct=13, 1.332e-04][184-206, AA={G}, ct=7, 4.607e-04][140-154, AA={A}, ct=6, 5.574e-04]	[159-255, AA={HQP}, ct=36, 2.042e-11][12-204, AA={SY}, ct=47, 7.705e-08][261-276, AA={GV}, ct=15, 8.166e-13]	[1-292, AA={S}, ct=38, 1.657e-04]	-10.5
EcR_FBtr0302439	1428	2304	292	FAKGLPAFTKIPQEDQITLLKACSSEVMMLRMARRYDHSSDSIFFANNRSYTRDSYKMAGMADNIEDLLHFCRQMFSMKVDNVEYALLTAIVIFSDRPGLEKAQLVEAIQSYYIDTLRIYILNRHCGDSMSLVFYAKLLSILTELRTLGNQNAEMCFSLKLKNRKLPKFLEEIWDVHAIPPSVQSHLQITQEENERLERAERMRASVGGAITAGIDCDSASTSAAAAAAQHQPQPQPQPQPSSLTQNDSQHQTQPQLQPQLPPQLQGQLQPQLQPQLQTQLQPQIQPQPQLL	1.89812	2.67416e-24	9.68015e-23	[Hormone_recep,1-161,5e-29,30-209]	218-242,251-291	[230-290, Q-rich, score: 97]	[230-290, AA={Q}, ct=27, 5.368e-21][233-289, AA={P}, ct=14, 2.309e-07][210-229, AA={A}, ct=9, 7.656e-06][28-78, AA={M}, ct=7, 1.027e-04]	[230-290, AA={QP}, ct=41, 1.258e-28]	[1-292, AA={Q}, ct=36, 1.580e-08]	0.5
ase_FBtr0070075	0	864	288	MAALSFSPSPPPKENPKENPNPGIKTTLKPFGKITVHNVLSESGANALQQHIANQNTIIRKIRDFGMLGAVQSAAASTTNTTPISSQRKRPLGESQKQNRHNQQNQQLSKTSVPAKKCKTNKKLAVERPPKAGTISHPHKSQSDQSFGTPGRKGLPLPQAVARRNARERNRVKQVNNGFALLREKIPEEVSEAFEAQGAGRGASKKLSKVETLRMAVEYIRSLEKLLGFDFPPLNSQGNSSGSGDDSFMFIKDEFDCLDEHFDDSLSNYEMDEQQTVQQTLSEDMLNP	1.84342	7.55957e-16	2.38305e-14	[HLH,102-110,0.13,32-40][HLH,164-224,1.5e-21,3-55]	6-21,95-106,159-171,234-246		[8-22, AA={P}, ct=7, 2.126e-06][87-107, AA={Q}, ct=7, 1.785e-05][245-264, AA={D}, ct=7, 6.053e-05][109-123, AA={K}, ct=6, 1.570e-04][152-171, AA={R}, ct=6, 2.355e-04]			12
Pph13_FBtr0078070	237	1071	278	EGALDLDVSYDDSAVLGQLDSALGGGGTLLPDTPPQSSNSLDNELKASYGTGAMSPSRLSPNIFLNLNIDHLGLERGGSGLSMEWSTYPPQTQAQTHPQMDSDNQLQQHPPQQHASDPIHAGSSSHHQQQQQQHQQEQHNPQLHPGLEFAASLSLDMTDGSSAYDEMKFLSVDVDQFTIDSFKADCILSMEQSQMQAYGGHSQLVGSSNELCLDGIGMSSFGMEEGEPKSPPSLLVLDKSLPSLSIGVEGIADLVEQLHHHQHEGGPVGGGVITGDVM	1.95387	9.30617e-14	2.76054e-12		22-34,125-138,258-276	[91-142, Q-rich, score: 80]	[91-142, AA={Q}, ct=19, 2.196e-13][97-144, AA={H}, ct=9, 7.895e-07][9-245, AA={S}, ct=36, 1.140e-05][199-275, AA={G}, ct=15, 1.055e-04]	[91-144, AA={QH}, ct=28, 1.967e-19][9-275, AA={SG}, ct=65, 1.653e-06]	[1-278, AA={Q}, ct=28, 2.257e-05][1-278, AA={S}, ct=36, 2.555e-04][1-278, AA={H}, ct=15, 8.646e-04]	-22.5
pzg_FBtr0078336	195	492	99	VNDAESGGVGIGGLATRCYICDDRCEPQTSLTDMCTTHTSTKFPNKLAQLVGEGFLVIVCGEDYVCSRCTNLVNYYDRLENDVERVKTNLISLLNKKYA	1.45778	3.65388e-11	9.98784e-10				[18-69, AA={C}, ct=7, 1.738e-05][27-41, AA={T}, ct=6, 1.598e-04]		[1-99, AA={C}, ct=7, 9.056e-04]	-2.5
tup_FBtr0081112	30	498	156	AHQLPLHNHNHNQTGLQPSLVMNHHLDLDCHGHDVIKKQRLSHCVGCGGQIHDQYILRVAPDLEWHAACLKCQECRQFLDESCTCFVRDGKTYCKRDYVRLFGTKCDKCGNSFSKNDFVMRAKTKIFHIECFRCSACARQLLPGDEFALRDAGALY	1.68281	3.40259e-10	9.16562e-09	[LIM,44-101,9.5e-19,1-57][LIM,106-154,8.7e-16,1-47]	6-11		[30-137, AA={C}, ct=14, 2.212e-09][2-52, AA={H}, ct=10, 1.255e-07]	[2-137, AA={CH}, ct=26, 8.519e-12]	[1-156, AA={C}, ct=14, 2.315e-07][1-156, AA={H}, ct=12, 1.354e-04]	9
Hsf_FBtr0086782	1342	2044	234	VQPMIIKSEPENSSGLMDLMTPANDLYSVNFISEDMPTDIFEDALLPDGVEEAAKLDQQQKFGQSTVSSGKFASNFDVPTNSTLLDANQASTSKAAAKAQASEEEGMAVAKYSGAENGNNRDTNNSQLLRMASVDELHGHLESMQDELETLKDLLRGDGVAIDQNMLMGLFNDSDLMDNYGLSFPNDSISSEKKAPSGSELISYQPMYDLSDILDTDDGNNDQEASRRQMQTQS	1.09178	1.63633e-09	4.33702e-08	[Vert_HS_TF,82-197,2.8e-11,83-179]	86-104	[63-127, S-rich, score: 45]	[87-115, AA={A}, ct=10, 3.725e-05][146-222, AA={D}, ct=14, 6.170e-05][111-125, AA={N}, ct=5, 2.875e-04][183-203, AA={S}, ct=7, 4.131e-04]	[87-125, AA={AN}, ct=16, 4.323e-06][153-222, AA={DS}, ct=22, 2.639e-05]	[1-234, AA={D}, ct=25, 7.886e-04]	-26
cas_FBtr0078725	1927	2191	88	LSAEHFLARKRGRPPKKIQLPADAQQSEAKRLKVEDESSNPAMLLPQSQPAAAVHPLTSGLFPGLLPAAAAPGVDPTAPNFQLTHLMA	1.28667	2.40093e-09	6.3282e-08		59-72		[14-79, AA={P}, ct=12, 4.004e-05][51-71, AA={A}, ct=7, 6.750e-04]	[14-79, AA={PA}, ct=24, 4.920e-07]	[1-88, AA={P}, ct=12, 5.833e-04]	3.5
		2
