# Supplementary material for: A high‐throughput method to identify trans‐activation domains within transcription factor sequences
Source: EMBO J. 2018 Jul 13;37(16):e98896. doi: 10.15252/embj.201798896 (PMC6092621; doi:10.15252/embj.201798896)
Supplement: Supplementary file 8 — Table EV6 [file EMBJ-37-e98896-s008.xlsx]

## Sheet: Table EV6 Legend
Table EV6: Long-fragment library non-native frame tADs List of 13 tADs detected with the long library in the frames +2, +3, -1, -2, -3 including: relative position within TF CDS, length [aa], amino acid sequence of tAD, tAD-seq enrichment (GFP+/GFP-), hypergeometric P-value, FDR, and protein sequence analysis.

## Sheet: FC>=1.5, pv<=1E-5
TF_name	start tAD [relative to TF CDS]	end tAD [relative to TF CDS]	tAD length [aa]	tAD sequence [aa]	enrichment (log2)	P-value	FDR	frame	Pfam	seg	cast (score>40)	fLPS - SINGLE	fLPS - MULTIPLE	fLPS - WHOLE	EMBOSS pepstats charge
ase_FBtr0070075	1098	1458	69	NGQIGACTIRFRCMCLPPVNGIDHALVRKAASGCIVGLILLQNIAEFLLESGKDYVVVEAHGLLVVERG	2.2407	1.42327e-08	1.35684e-05	-1				[7-34, AA={C}, ct=4, 9.111e-04]			1
Sox15_FBtr0087576	1441	2317	55	WIMVTPSRAHSIHQYPFRKMTIAPQCGTALVLCSSTVMWSQVHPQAPAAPCQPAR	2.67601	9.10387e-19	4.91643e-16	+2		43-53					5.5
CG13287_FBtr0077027	457	1252	29	PVWSYPWWILQRHHQLLHHHRPCAALLPK	2.42047	1.41824e-14	2.8062e-12	+2		9-20		[6-20, AA={H}, ct=5, 1.186e-05]		[1-29, AA={H}, ct=5, 3.445e-04]	5.5
CG7839_FBtr0076207	2620	3445	45	TRCSSSTSWSINVDRRKLWRRTKSKRRSRRTPQKREMMARLERNT	3.35425	1.46019e-12	2.28992e-10	+2		14-34	[15-44, R-rich, score: 48]	[15-43, AA={R}, ct=11, 4.355e-08]		[1-45, AA={R}, ct=12, 8.304e-07]	13
chn_FBtr0087416	1498	1978	42	TARGLERTSGVSSGTSIRIQSPSFACSAITRRRVPSAWPPMC	1.56189	3.98042e-09	4.11358e-07	+2				[9-27, AA={S}, ct=7, 2.079e-04]			5
cnc_FBtr0308227	3274	3397	41	SVGCRSSSNSSRGCLHTCNSSIICSRSNSSREVSSNSSTAR	1.98629	7.44354e-07	5.58654e-05	+2		0-13,17-30,24-37	[1-40, S-rich, score: 52]	[6-38, AA={S}, ct=15, 1.995e-09][4-24, AA={C}, ct=4, 2.981e-04]	[1-38, AA={SC}, ct=20, 5.066e-12]	[1-41, AA={S}, ct=16, 8.466e-09]	4.5
chn_FBtr0087416	3196	3322	22	AFVRLSSANPLLQSCLQLLSPS	3.66671	8.30965e-23	3.63733e-19	-2		9-21					1
CG32767_FBtr0302119	2075	2294	30	DAHAGPSAGSAGSSCCSRHCCRSSLLEGQQ	1.11193	7.94879e-08	2.09347e-05	+3				[7-21, AA={C}, ct=4, 7.491e-05][7-24, AA={S}, ct=7, 1.415e-04]	[7-24, AA={CS}, ct=11, 4.141e-08]		1
CG32767_FBtr0302119	1499	1961	20	GNGDCDHQLPVRRVCGEVRF	1.31087	2.54442e-07	6.14465e-05	+3		1-23					0.5
CG7839_FBtr0076207	1178	1469	23	IKGSVPRVLEERYAGPADWTGTQ	1.28166	7.68493e-07	1.06568e-05	+3							0
phol_FBtr0076475	149	1049	150	SSSPLTSPINALTTSSTSVTAEALNGSGRMTYSLPMPSLKTSWLIMCSSIISFGMLGDPSFWAAEEDVTDVVPAQPGGSSNSSSSSSSSELSEDQRVTLNSSCVMRMGTFVCFQRLAAEFPMGLSTRLLPNSLKSCSWPFELFESSVAFI	4.20242	6.65773e-39	2.77718e-35	-3		78-88	[1-102, S-rich, score: 69]	[78-92, AA={S}, ct=11, 2.770e-10][1-42, AA={S}, ct=11, 1.152e-04]		[1-150, AA={S}, ct=34, 1.431e-09]	-5
tup_FBtr0081112	977	1394	110	RTALHTVIALQVGDVGVGAVRMVVRGDPGVQTAASGLLVRLLVLMVVRSAGGRGVLVGRSLRRMRVRMRRQNGHPVQVVAVHLIDQLLKCGRVGIDRSIAVEIGVKGEVA	3.03372	7.40903e-14	2.3905e-11	-3		11-26,36-47,45-69		[7-109, AA={V}, ct=23, 1.199e-07][48-70, AA={R}, ct=9, 5.457e-07][13-58, AA={G}, ct=10, 5.662e-04]	[12-109, AA={VRG}, ct=51, 1.779e-14]	[1-110, AA={V}, ct=23, 4.081e-07][1-110, AA={R}, ct=15, 1.780e-04]	12.5
en_FBtr0088096	833	1655	115	GDLPVHAHLELLLLLGQRHGGVVVQSLGHQLQCQRIFGARRLLDLGPLVLEPDLDLRLVQAQLAAQLLASPLGQIAILVELPLKAGQLLAGERGAWTLLVVGLVLWLFGAAVAGS	2.01557	5.65697e-08	1.06568e-05	-3		2-23,53-73,93-113		[9-107, AA={L}, ct=30, 2.161e-09][17-74, AA={Q}, ct=9, 6.512e-04]	[9-107, AA={LQ}, ct=40, 2.776e-11]	[1-115, AA={L}, ct=31, 2.441e-08]	1
