# Supplementary material for: A high‐throughput method to identify trans‐activation domains within transcription factor sequences
Source: EMBO J. 2018 Jul 13;37(16):e98896. doi: 10.15252/embj.201798896 (PMC6092621; doi:10.15252/embj.201798896)
Supplement: Supplementary file 9 — Table EV7 [file EMBJ-37-e98896-s009.xlsx]

## Sheet: Table EV7 Legend
Table EV7: Primer sequences – luciferase assays List of native (+1) and out-of-frame short-library and native (+1) long-library candidate fragments individually tested by luciferase assays. This table includes: candidate fragment coordinates (within TF CDS) and cloning primer sequences (forward and reverse)

## Sheet: primer luc. - short library
Name	Library	Reading-frame	tAD/neutral	Start [TF CDS]	Stop [TF CDS]	Cloning-primer_fw	Cloning-primer_rv
bin_neutral	short	+1	neutral	1005	1257	TTGAGCATGCACCGGGAGATCTACGCCTACTTGCAGAAGAGCTACGAATTCTT	ATCTATCTACGTCGACATACGGCTTCACCTTGATCTTGGAGCGATAGCC
bin_tAD	short	+1	tAD	1587	1929	TTGAGCATGCACCGGACACTCTTTCCCTACACGACGCTCTTCCGATCTTGGCGGTTCTCCCGATCCGATG	ATCTATCTACGTCGAACTGTGGTGGACTAGACGTGTGCTCTTCCGATCTTAACTGATTCTTTCGCTTTCGACCTGGTC
Bteb2_neutral	short	+1	neutral	705	933	TTGAGCATGCACCGGGAGGGTTGCGCCTACAACTGGAAACAGACCCAC	ATCTATCTACGTCGACGCATCCCTCGCGACAGCAGTGGTAGTGG
Bteb2_tAD	short	+1	tAD	195	495	TTGAGCATGCACCGGACACTCTTTCCCTACACGACGCTCTTCCGATCTATGGAGAACAGGAGGTGCACCGTC	ATCTATCTACGTCGAACTGTGGTGGACTAGACGTGTGCTCTTCCGATCTGCGGAGCCTTCCAATTTGCCGAAAATTC
Bteb2_tAD_short	short	+1	tAD	291	480	TTGAGCATGCACCGGCCCAGAAAGGAGGAGCAAGTCAAGGCGGT	ATCTATCTACGTCGACCCTCAAGTCTCTTCTCCGGTCCGTGGAGTA
cas_neutral	short	+1	neutral	1281	1515	TTGAGCATGCACCGGACACTCTTTCCCTACACGACGCTCTTCCGATCTATGGCCTGGCTACCGAGCAGC	ATCTATCTACGTCGAACTGTGGTGGACTAGACGTGTGCTCTTCCGATCTGGACTCCGTCTTGGGCTGCAG
cas_tAD	short	+1	tAD	732	1056	TTGAGCATGCACCGGACACTCTTTCCCTACACGACGCTCTTCCGATCTATGCGCACGCACACCCAGGAG	ATCTATCTACGTCGAACTGTGGTGGACTAGACGTGTGCTCTTCCGATCTGCTGCACTTGGTCTGCTGCGTC
CG10321_tAD	short	+1	tAD	2103	2379	TTGAGCATGCACCGGACATACGCGAGGAGCGACACCAGCGA	ATCTATCTACGTCGACGTTCTCTACGGAGAAGGCCAGCCGCTT
CG13287_tAD	short	+1	tAD	756	1323	TTGAGCATGCACCGGTCCTCAAGTTCGCCACTGGGAGCG	ATCTATCTACGTCGACAATGGGCGAATGATCGATCCCATGGC
CG14451_neutral	short	+1	neutral	0	246	TTGAGCATGCACCGGACACTCTTTCCCTACACGACGCTCTTCCGATCTTTGGACAGTAATAATAATACAAATACTAATGGGAATATCC	ATCTATCTACGTCGAACTGTGGTGGACTAGACGTGTGCTCTTCCGATCTGGAAGACGATCGATCGGGAACGAAAATC
CG14451_tAD	short	+1	tAD	537	792	TTGAGCATGCACCGGACACTCTTTCCCTACACGACGCTCTTCCGATCTACCGTATGTCCGCCGGACTTAAGTG	ATCTATCTACGTCGAACTGTGGTGGACTAGACGTGTGCTCTTCCGATCTGGGAACGAAAATCTCTGAATGTGGTGG
CG14451_tAD_short	short	+1	tAD	525	813	TTGAGCATGCACCGGCTGTCCAGCCTCACCAGCTGCAGC	ATCTATCTACGTCGACCTTCAGTACCTCCTCGTTCTGGAGCAGAGCAT
CG17186_neutral	short	+1	neutral	96	195	TTGAGCATGCACCGGATCTTGTACAGGCACAGACAGACGCACCAG	ATCTATCTACGTCGACGCTGACGATGCTTACCGCCCCGCT
CG17186_tAD	short	+1	tAD	957	1143	TTGAGCATGCACCGGCGACCGGAGTATCAGTTCAACGGAGCCTTC	ATCTATCTACGTCGACGTTGTCACCGGCAGATGAGGATGAGTCCTCCAG
CG30431_tAD	short	+1	tAD	606	894	TTGAGCATGCACCGGGTTGACACCCATCGCTGTTGTGTACGAACCG	ATCTATCTACGTCGACCTTTATTTCTAAATCAGAATCCTGGATTTGCTGAAGCACCGGCA
Clk_tAD	short	+1	tAD	2226	2571	TTGAGCATGCACCGGACACTCTTTCCCTACACGACGCTCTTCCGATCTAACAAGGAATATGTTGACACCCATCGCTG	ATCTATCTACGTCGAACTGTGGTGGACTAGACGTGTGCTCTTCCGATCTTTTGTACAAGAAAGCTGGGTCCTTTATTTCTAAATC
dar1_tAD-1	short	+1	tAD	78	423	TTGAGCATGCACCGGATAGATAAGCAAAACGGACTGGAAGAGATCAATCTAGTGGAGATCGA	ATCTATCTACGTCGACTGCATTGTCCAGCGCGATGAAGTAGGAAATATCCTC
dar1_tAD-2	short	+1	tAD	789	1167	TTGAGCATGCACCGGCCCAAGATGCGGAGAGCCAGGCCG	ATCTATCTACGTCGACGCGGTCGCAGTGCTGGCAGCC
E2f_tAD	short	+1	tAD	1458	1737	TTGAGCATGCACCGGTTCAATCAGTATGGATTTGCACTGAACTCGGAGCAGATG	ATCTATCTACGTCGACCAGGGGGGACAGATTGAGAAAGGCGTCT
ey_tAD	short	+1	tAD	1494	1746	TTGAGCATGCACCGGTATCGGCACGAGCTGATGGGTCGTCTG	ATCTATCTACGTCGACAAGGTGGGGCCACGCCTCCGAT
HLH3B_neutral	short	+1	neutral	0	213	TTGAGCATGCACCGGAGCAGCAGCAACACGGGCGAGTCTG	ATCTATCTACGTCGACACTGTTGTTGTGCTGCAGATGTTGCTGCTGTTGAT
HLH3B_tAD	short	+1	tAD	363	861	TTGAGCATGCACCGGCCCTACCGCTCGGCTCGCAACC	ATCTATCTACGTCGACTAAGCTGCTGAACAGCTCCTGGATGGAGGGCT
HLH3B_tAD_short	short	+1	tAD	417	708	TTGAGCATGCACCGGGGAGCAAGCTGCAGCGGATCGGGA	ATCTATCTACGTCGACTGCATACGAAGATACAGCCGGTGAAATCGGGTC
HLH54F_tAD	short	+1	tAD	0	372	TTGAGCATGCACCGGACACTCTTTCCCTACACGACGCTCTTCCGATCTCGCAACGGACTGCTGACCGC	ATCTATCTACGTCGAACTGTGGTGGACTAGACGTGTGCTCTTCCGATCTGGCATGTCCGTGCCCAATGCC
Hnf4_tAD	short	+1	tAD	1833	2055	TTGAGCATGCACCGGACACTCTTTCCCTACACGACGCTCTTCCGATCTGGCGGTGGTGGAGGCAATGG	ATCTATCTACGTCGAACTGTGGTGGACTAGACGTGTGCTCTTCCGATCTTTGAGCCCTGATCGGATGCGAGG
MTF-1_neutral	short	+1	neutral	0	258	TTGAGCATGCACCGGACACTCTTTCCCTACACGACGCTCTTCCGATCTATGCCACGCAAGAAGCGCAGTTCC	ATCTATCTACGTCGAACTGTGGTGGACTAGACGTGTGCTCTTCCGATCTCATGTGACTTGTGTCCAGGCCTTCG
MTF-1_tAD	short	+1	tAD	516	1044	TTGAGCATGCACCGGGGACCGCTGCCAACACAGCACAGTC	ATCTATCTACGTCGACAGCGGGTGCGGTTAGCATCTCGGGA
MTF-1_tAD_short	short	+1	tAD	570	861	TTGAGCATGCACCGGACACTCTTTCCCTACACGACGCTCTTCCGATCTGCTCCGCTGACGGATGCCTG	ATCTATCTACGTCGAACTGTGGTGGACTAGACGTGTGCTCTTCCGATCTCAGCAGCGCACTGTTGTTGTCGATG
pdm2_tAD	short	+1	tAD	1719	1911	TTGAGCATGCACCGGACACTCTTTCCCTACACGACGCTCTTCCGATCTCCCAGTCCGTGGATTGACGCC	ATCTATCTACGTCGAACTGTGGTGGACTAGACGTGTGCTCTTCCGATCTAGCTGCAGCACCACAGTCACCC
sage_tAD_1	short	+1	tAD	126	447	TTGAGCATGCACCGGTCACTGCAAGCCTTAGCGCAGTTTCAGGCC	ATCTATCTACGTCGACTCCCAGAGAATTGGCAGTCATCGAGTTTGGC
sage_tAD_2	short	+1	tAD	489	804	TTGAGCATGCACCGGTCGGAACAGCCCGTTCTTCTAGAGCTCGGTG	ATCTATCTACGTCGACGCTATAGCTCATATACATGGGCGGAGGTACCAGC
slou_neutral	short	+1	neutral	1140	1353	TTGAGCATGCACCGGGAGCACAATCCCGCCTGGCGGG	ATCTATCTACGTCGACCGCTCCCCAATGATCGTTGCCATTATCATAAGGTG
slou_tAD	short	+1	tAD	615	828	TTGAGCATGCACCGGCAGCATCAGCATCACCAGCATCCCGCACATC	ATCTATCTACGTCGACGATGGGTGGACTCATCTGCTGGTCGGAATG

## Sheet: primer luc.  -short (out-frame)
Name	Library	Reading-frame	tAD/neutral	Start [TF CDS]	Stop [TF CDS]	Cloning-primer_fw	Cloning-primer_rv
en_+3_tAD	short	+3	tAD	167	365	TTGAGCATGCACCGGCGGTGTCTTCCACCATCCGGCAATGGC	ATCTATCTACGTCGACCCGATCACGGAGTCGCTTTCCTCCTCC
Doc1_+3_tAD	short	+3	tAD	317	545	TTGAGCATGCACCGGCGTACTCCTCGAGATGGTGCCCATTGGCGATTG	ATCTATCTACGTCGACTGCATGCTGGCCAAAACGATATGTCCGCTG
Doc2_+3_tAD	short	+3	tAD	929	1139	TTGAGCATGCACCGGATCATCATCGCTGGACGATCAGTCGGTGCCT	ATCTATCTACGTCGACTGGGGTCTCCCAAAGTAGGTACATGCCAAATCCA
seq_+3_tAD	short	+3	tAD	1007	1247	TTGAGCATGCACCGGCAGCCAGGAGCAGACGGGTTCAGGCAACA	ATCTATCTACGTCGACAACGTCTTGAAGATATCGTTCTTGGCGCAGACCAG
dar1_+2_tAD	short	+2	tAD	115	379	TTGAGCATGCACCGGAGCCCGCCGATGTTGAGCTTGAGGTTCTG	ATCTATCTACGTCGACGGCTGTGCGAATGATGCTGGTGCAAATGATGGTG
bbx_+2_tAD	short	+2	tAD	1732	1966	TTGAGCATGCACCGGCCGAGTCAAGCAGCAGTGGTTTCTTTGATCTC	ATCTATCTACGTCGACCGTGTTGCTCGCTAGATAATGGGACAGCA
CG30020_-2_tAD	short	-2	tAD	2725	2974	TTGAGCATGCACCGGGCTGCCGCTGATATTGCTGCTGCTATTGC	ATCTATCTACGTCGACGATTTCTGAGCCCGTAAACTCGGTCACAGTG

## Sheet: primer luc.  - long library
Name	Library	Reading-frame	tAD/neutral	Start [TF CDS]	Stop [TF CDS]	Cloning-primer_fw	Cloning-primer_rv
CG32105_tAD_long	long	+1	tAD	363	1344	TTGAGCATGCACCGGCCCCTCAGCAGCAGCAGCAGCAAC	ATCTATCTACGTCGACTTTGGGTGACTGATCGAAGGAGGCCTT
EcR_tAD_long	long	+1	tAD	1425	2304	TTGAGCATGCACCGGGAGTTTGCTAAAGGTCTACCAGCGTTTACAAAGATACC	ATCTATCTACGTCGACAAGGAGCTGTGGCTGTGGTTGAATCTGTGGCTG
Pph13_tAD_long	long	+1	tAD	237	1071	TTGAGCATGCACCGGGAGGGTGCGTTGGATCTCGACGTGTCCTACGAC	ATCTATCTACGTCGACCATGACATCGCCAGTGATGACACCACCGC
tx_tAD_long	long	+1	tAD	0	942	TTGAGCATGCACCGGATGAAGTCCAATACGTACGAACTGCACAACTACGCCGA	ATCTATCTACGTCGACGGATTCCCCGCTGCCAGTGAGTAGAC
Hsf_tAD_long	long	+1	tAD	1341	2044	TTGAGCATGCACCGGGTCCAGCCAATGATTATAAAGTCTGAGCCGGAGAAC	ATCTATCTACGTCGACAACTTTGCGTCTGCATCTGGCGCCTGCTG
pzg_tAD_long	long	+1	tAD	195	687	TTGAGCATGCACCGGGTCAACGATGCAGAGTCGGGTGGCGT	ATCTATCTACGTCGACCTGGGTGCCTTGGACGCTGCTCTGGGTG
Sox15_tAD_long	long	+1	tAD	1440	2319	TTGAGCATGCACCGGCTGGATCATGGTCACTCCGTCAAGGGCACATTCTATCC	ATCTATCTACGTCGACAATGTTGCTAATCTCATCATCTTTGCGCTGCTGCT
Eip78C_tAD_long	long	+1	tAD	1776	2586	TTGAGCATGCACCGGGTGGGCATGTGTCACGACGGCTTG	ATCTATCTACGTCGACCAGCTCATCGTCAGCCTTCGGGATGTCGAAGATC
tgo_tAD_long	long	+1	tAD	1113	1926	TTGAGCATGCACCGGTATACCGACGAAGTGGAATATATAGTGTGCACCAACAG	ATCTATCTACGTCGACCTCGAACGGCGTGCTGAACATATTGATATTCAGATCCTC
CG32105_tAD_short-1	short	+1	tAD	465	756	TTGAGCATGCACCGGACACTCTTTCCCTACACGACGCTCTTCCGATCTACAGCTGCTGCTGTTGCCGCTG	ATCTATCTACGTCGAACTGTGGTGGACTAGACGTGTGCTCTTCCGATCTTTTGGATGCCGCTGCTGCCGATG
CG32105_tAD_short-2	short	+1	tAD	876	1047	TTGAGCATGCACCGGACACTCTTTCCCTACACGACGCTCTTCCGATCTGCCAACTGGCACGAGCAGTGC	ATCTATCTACGTCGAACTGTGGTGGACTAGACGTGTGCTCTTCCGATCTTCGCATTACCAGCTCCTGCGGC
CG32105_tAD_short-3	short	+1	tAD	1002	1302	TTGAGCATGCACCGGACACTCTTTCCCTACACGACGCTCTTCCGATCTTGCTACGCCTGCCGATTGCCG	ATCTATCTACGTCGAACTGTGGTGGACTAGACGTGTGCTCTTCCGATCTTTTCGGACCTCTCCTTCCATCCCG
tx_tAD_short_1	short	+1	tAD	231	402	TTGAGCATGCACCGGACACTCTTTCCCTACACGACGCTCTTCCGATCTAAAAATGCACCCACCAAGTCCAAGACG	ATCTATCTACGTCGAACTGTGGTGGACTAGACGTGTGCTCTTCCGATCTGTTGGTATTGGCCGCATCCTCGC
tx_tAD_short_2	short	+1	tAD	696	999	TTGAGCATGCACCGGACACTCTTTCCCTACACGACGCTCTTCCGATCTAGTTCCGGTGAGTCGTGCTACGC	ATCTATCTACGTCGAACTGTGGTGGACTAGACGTGTGCTCTTCCGATCTCACATCCGACTTCTCCAGACCCG
tx_tAD_short_3	short	+1	tAD	0	138	TTGAGCATGCACCGGACACTCTTTCCCTACACGACGCTCTTCCGATCTATGAAGTCCAATACGTACGAACTGCACAAC	ATCTATCTACGTCGAACTGTGGTGGACTAGACGTGTGCTCTTCCGATCTTTGTCGCTTCTGTCGCAGGGAATAC
tx_tAD_short_4	short	+1	tAD	186	639	TTGAGCATGCACCGGACACTCTTTCCCTACACGACGCTCTTCCGATCTCAACTAGAATTAGATCCCATAGCGGAGC	ATCTATCTACGTCGAACTGTGGTGGACTAGACGTGTGCTCTTCCGATCTGGCGGAACTCTTCTTACCACTGCC
tx_tAD_short_5	short	+1	tAD	396	585	TTGAGCATGCACCGGACACTCTTTCCCTACACGACGCTCTTCCGATCTACCAACGAGAAGCTGACCAAAATCACC	ATCTATCTACGTCGAACTGTGGTGGACTAGACGTGTGCTCTTCCGATCTAACGGGTAGCTCCACCTCGGC
tx_tAD_short_6	short	+1	tAD	375	666	TTGAGCATGCACCGGACACTCTTTCCCTACACGACGCTCTTCCGATCTAAGGGCGAGGATGCGGCCAATAC	ATCTATCTACGTCGAACTGTGGTGGACTAGACGTGTGCTCTTCCGATCTCTGCTTTTGGCTCTGTCTTTTGCTCG
