# Supplementary material for: A high‐throughput method to identify trans‐activation domains within transcription factor sequences
Source: EMBO J. 2018 Jul 13;37(16):e98896. doi: 10.15252/embj.201798896 (PMC6092621; doi:10.15252/embj.201798896)
Supplement: Supplementary file 10 — Table EV8 [file EMBJ-37-e98896-s010.xlsx]

## Sheet: Table EV8 Legend
Table EV8: Primer sequences for tAD-seq and qPCR based reporter assay List of all primer sequences used for tAD-seq (see also methods) List of primer sequences for the Gal4-TF fusion transcripts and the Renilla control transcript used in RT-qPCR

## Sheet: tAD-seq
tAD-seq_library_cloning_fw	TTGAGCATGCACCGGACACTCTTTCCCTACACGACGCTCTTCCGATCT
tAD-seq_library_cloning_rv	ATCTATCTACGTCGAACTGTGGTGGACTAGACGTGTGCTCTTCCGATCT
tAD-seq_RT_primer	agttccttggcacccgagaattccaNNNNNNNNNNCGTGTGCTCTTCCGATCT
tAD-seq_junction_fw	AAGCCACCATGGAAAAG*G*C*C*A*T
tAD-seq_junction_rv	AGTTCCTTGGCACCCGAGAA*T*T*C
tAD-seq_seq_ready_index-1_fw	aatgatacggcgaccaccgagatctacacAGGCATGAacactctttccctacacgacgctcttccgatct
tAD-seq_seq_ready_index-2_fw	aatgatacggcgaccaccgagatctacacGGCTCTGAacactctttccctacacgacgctcttccgatct
tAD-seq_seq_ready_index-3_fw	aatgatacggcgaccaccgagatctacacACCCAGCAacactctttccctacacgacgctcttccgatct
tAD-seq_seq_ready_index-4_fw	aatgatacggcgaccaccgagatctacacATAGAGGCacactctttccctacacgacgctcttccgatct
tAD-seq_seq_ready_index-5_fw	aatgatacggcgaccaccgagatctacacAGGGTCAAacactctttccctacacgacgctcttccgatct
tAD-seq_seq_ready_index-6_fw	aatgatacggcgaccaccgagatctacacCAGATCCAacactctttccctacacgacgctcttccgatct
tAD-seq_seq_ready_index-7_fw	aatgatacggcgaccaccgagatctacacGAAACCCAacactctttccctacacgacgctcttccgatct
tAD-seq_seq_ready_index-8_fw	aatgatacggcgaccaccgagatctacacATCACGACacactctttccctacacgacgctcttccgatct
tAD-seq_seq_ready_rv	caagcagaagacggcatacgagatGTCGTGATgtgactggagttccttggcacccgagaattcca
tAD-seq_NGS_rv	GTGACTGGAGTTCCTTGGCACCCGAGAATTCCA

## Sheet: qPCR
Gal4_fw_qPCR	AGTGCGACATCATCATCGGAA
Sox14_rv_qPCR	GTGGTTGCTGGAACCGTTG
mirr_rv_qPCR	GAGGTGGCAAGGTGAGTTGA
Met_rv_qPCR	TCCATTCGCTGGATCTGAGG
Lab_rv_qPCR	CGTAGGCATTGGCATGTGG
Hsf_rv_qPCR	GCGTCTCCGTAAGAGTGCAT
hb_rv_qPCR	CTGTTGTACCAGGCGTTGTG
gro_rv_qPCR	CTCCTCCTTGATGCGTTCCA
CG13204_rv_qPCR	TTTGCGTCCAAACCTTCAGC
CG8765_rv_qPCR	CCTTGGGAATGCTGACCACA
ato_rv_qPCR	CAGTTGCGTCTTAAGCTCCG
Renilla_fw_qPCR	TGCCTGATTTGCCCATACCAA
Renilla_rv_qPCR	CGGATGATAACTGGTCCGCA
