# Supplementary material for: A high‐throughput method to identify trans‐activation domains within transcription factor sequences
Source: EMBO J. 2018 Jul 13;37(16):e98896. doi: 10.15252/embj.201798896 (PMC6092621; doi:10.15252/embj.201798896)
Supplement: Supplementary file 11 — Table EV9 [file EMBJ-37-e98896-s011.xlsx]

## Sheet: Table EV9 Legend
Table EV9: tAD-seq NGS sequencing statistics NGS sequencing statistics for each replicate of the short- and long-fragment tAD-seq screens

## Sheet: tAD-seq NGS
short-fragment library
sample	GFP_positive		GFP_negative
replicate	replicate 1	replicate 2	replicate 1	replicate 2
Number of reads	7721930	16737633	1046626	17658044
Number of fragments in TF (collapsed mapped reads)	3116035	6463761	442330	7319806
Collapsed fragments (UMI,coordinates)	235132	403086	435034	6207142
Number of fragments in 0+ frame	57650	96859	109292	1457116
barcode	AGGCATGA	GGCTCTGA	ACCCAGCA	ATAGAGGC
long-fragment library
sample	GFP_positive		GFP_negative
replicate	replicate 1	replicate 2	replicate 1	replicate 2
Number of reads	691857	274905	1485033	1081622
Number of fragments in TF (collapsed mapped reads)	305637	37160	701834	530791
Collapsed fragments (UMI,coordinates)	28353	9362	569292	370051
Number of fragments in 0+ frame	11719	3608	153650	121118
barcode	AGGGTCAA	CAGATCCA	GAAACCCA	ATCACGAC
